# Supplementary material for: Evidence that endosperm turgor pressure both promotes and restricts seed growth and size
Source: Nat Commun. 2023 Jan 5;14:67. doi: 10.1038/s41467-022-35542-5 (PMC9814827; doi:10.1038/s41467-022-35542-5)
Supplement: Supplementary file 4 — Source Data [file 41467_2022_35542_MOESM4_ESM.xlsx]

## Sheet: Fig. 1 and Supp. Fig. 1
	Fig. 1b and Supp Fig. 1b,c
	Replicate	Genotype	Time (DPA)	Seed	Area
	1	Col-0	0	1	12188.8978690998
	1	Col-0	0	2	11121.8609538472
	1	Col-0	0	3	16614.0880711592
	1	Col-0	0	4	14271.9651126192
	1	Col-0	0	5	17436.7261558553
	1	Col-0	0	6	12001.7269382907
	1	Col-0	0	7	15628.0540319768
	1	Col-0	0	8	16787.4356098611
	1	Col-0	0	9	11073.0623352937
	1	Col-0	0	10	14056.8706152283
	1	Col-0	0	11	9092.42658455111
	1	Col-0	0	12	12733.2690262632
	1	Col-0	0	13	16378.533695348
	1	Col-0	0	14	12858.9250758818
	1	Col-0	0	15	14240.1728833998
	1	Col-0	0	16	13890.0211716557
	1	Col-0	0	17	13661.6568468927
	1	Col-0	0	18	9830.7435500205
	1	Col-0	0	19	10665.4059414346
	1	Col-0	0	20	9865.85402239647
	1	Col-0	0	21	11189.8707849129
	1	Col-0	0	22	12246.9561159499
	1	Col-0	0	23	11316.4955728179
	1	Col-0	0	24	10647.8522778737
	1	Col-0	0	25	10824.514914478
	1	Col-0	0	26	11609.4162395604
	1	Col-0	0	27	10371.2428992923
	1	Col-0	0	28	9777.24592172678
	1	Col-0	0	29	12731.8882596796
	1	Col-0	0	30	16661.6411690587
	1	Col-0	0	31	10985.2845817267
	1	Col-0	0	32	10560.4865526038
	1	Col-0	1	1	17645.876122852
	1	Col-0	1	2	17230.34086728
	1	Col-0	1	3	17434.2382598014
	1	Col-0	1	4	15359.7386886597
	1	Col-0	1	5	14601.2417723917
	1	Col-0	1	6	16609.8010897162
	1	Col-0	1	7	10335.4404709974
	1	Col-0	1	8	18645.8688000713
	1	Col-0	1	9	14354.7702193327
	1	Col-0	1	10	12941.4502549735
	1	Col-0	1	11	22128.5710070265
	1	Col-0	1	12	15205.6086529782
	1	Col-0	1	13	16785.4981332882
	1	Col-0	1	14	19026.1551920836
	1	Col-0	1	15	17915.433841569
	1	Col-0	1	16	19419.0194555491
	1	Col-0	1	17	18856.6794612734
	1	Col-0	1	18	21409.4715445775
	1	Col-0	1	19	20377.8187388143
	1	Col-0	1	20	19784.375325984
	1	Col-0	1	21	16017.6031975399
	1	Col-0	1	22	20117.3854024643
	1	Col-0	1	23	18312.8618688451
	1	Col-0	1	24	20959.3762361105
	1	Col-0	1	25	17492.8500713867
	1	Col-0	1	26	14080.2335632538
	1	Col-0	1	27	20960.6186115103
	1	Col-0	1	28	10172.4596900623
	1	Col-0	1	29	14916.4182576895
	1	Col-0	1	30	14050.7908389045
	1	Col-0	1	31	14843.4326345161
	1	Col-0	1	32	16078.8412963628
	1	Col-0	1	33	15540.9650890745
	1	Col-0	1	34	14793.8036688599
	1	Col-0	1	35	14149.6273061572
	1	Col-0	1	36	14553.827065676
	1	Col-0	1	37	17745.1277636561
	1	Col-0	1	38	14249.0204833993
	1	Col-0	1	39	17423.1795461157
	1	Col-0	1	40	14829.1940688576
	1	Col-0	1	41	18397.8749439907
	1	Col-0	1	42	15918.6251938492
	1	Col-0	1	43	16384.8933992935
	1	Col-0	1	44	15950.1437859552
	1	Col-0	1	45	15500.8788245908
	1	Col-0	1	46	20132.03599642
	1	Col-0	1	47	18735.3072478436
	1	Col-0	1	48	22134.9275657179
	1	Col-0	1	49	20258.3840019575
	1	Col-0	1	50	17443.0858598008
	1	Col-0	1	51	20103.9771839085
	1	Col-0	1	52	17620.0252787727
	1	Col-0	1	53	20650.8362371258
	1	Col-0	1	54	19210.699835655
	1	Col-0	1	55	21663.6835681658
	1	Col-0	1	56	19067.07180367
	1	Col-0	1	57	22064.7066209659
	1	Col-0	1	58	19109.9258918293
	1	Col-0	1	59	18360.5533579284
	1	Col-0	1	60	20410.8596339419
	1	Col-0	1	61	19524.9075826663
	1	Col-0	1	62	17962.5717659172
	1	Col-0	2	1	26668.3553997646
	1	Col-0	2	2	26039.3863410069
	1	Col-0	2	3	29532.4521604748
	1	Col-0	2	4	30503.8324604474
	1	Col-0	2	5	32754.9946681934
	1	Col-0	2	6	22684.4129061728
	1	Col-0	2	7	28927.6732515911
	1	Col-0	2	8	30328.9657639781
	1	Col-0	2	9	36964.6751993106
	1	Col-0	2	10	33347.8876615428
	1	Col-0	2	11	19297.6503873735
	1	Col-0	2	12	32824.1116287293
	1	Col-0	2	13	29156.175967538
	1	Col-0	2	14	32013.3626048217
	1	Col-0	2	15	26827.1875904404
	1	Col-0	2	16	26180.9385052352
	1	Col-0	2	17	20301.5148724844
	1	Col-0	2	18	33083.0258073119
	1	Col-0	2	19	39982.4899674051
	1	Col-0	2	20	36850.493036929
	1	Col-0	2	21	20989.92608993
	1	Col-0	2	22	29196.5421596434
	1	Col-0	2	23	30071.0171784278
	1	Col-0	2	24	25184.2609259184
	1	Col-0	2	25	27994.3096388539
	1	Col-0	2	26	22391.6306306141
	1	Col-0	2	27	29235.9396134624
	1	Col-0	2	28	30761.6426548139
	1	Col-0	2	29	22771.6402402589
	1	Col-0	2	30	28400.8589032428
	1	Col-0	2	31	28860.2138400065
	1	Col-0	2	32	31116.490231044
	1	Col-0	2	33	30659.761581518
	1	Col-0	2	34	18030.7231334208
	1	Col-0	2	35	19295.8513019844
	1	Col-0	2	36	18687.7541499441
	1	Col-0	2	37	43253.2743836879
	1	Col-0	2	38	32042.3933008738
	1	Col-0	2	39	19258.1145423707
	1	Col-0	2	40	30999.4049990573
	1	Col-0	2	41	26094.2647358843
	1	Col-0	2	42	44328.3316970914
	1	Col-0	2	43	37724.140853865
	1	Col-0	2	44	31380.106564621
	1	Col-0	2	45	35452.93394125
	1	Col-0	2	46	33555.7921078856
	1	Col-0	2	47	29238.9810742514
	1	Col-0	2	48	33350.9259770777
	1	Col-0	2	49	24640.5817246739
	1	Col-0	2	50	21160.2321678429
	1	Col-0	2	51	36832.2442721951
	1	Col-0	2	52	37199.9527927543
	1	Col-0	2	53	18459.3898251811
	1	Col-0	2	54	21116.4124866513
	1	Col-0	2	55	29849.5661223455
	1	Col-0	2	56	26533.9901413304
	1	Col-0	2	57	34193.6087666427
	1	Col-0	2	58	47879.0437351122
	1	Col-0	2	59	22237.2238125651
	1	Col-0	2	60	37524.2505151648
	1	Col-0	2	61	18863.8663670675
	1	Col-0	2	62	29788.051241155
	1	Col-0	2	63	33776.9695268545
	1	Col-0	2	64	17790.1929655018
	1	Col-0	2	65	35181.3003547763
	1	Col-0	2	66	31366.0063901462
	1	Col-0	2	67	35829.763698922
	1	Col-0	2	68	19060.1616802435
	1	Col-0	2	69	38319.3802068303
	1	Col-0	2	70	40726.0563620956
	1	Col-0	2	71	26410.8219877657
	1	Col-0	2	72	26768.4373876714
	1	Col-0	2	73	39138.0112377051
	1	Col-0	3	1	51004.8193528265
	1	Col-0	3	2	61083.1415853762
	1	Col-0	3	3	55241.3194663094
	1	Col-0	3	4	64772.5058632743
	1	Col-0	3	5	59909.6629782713
	1	Col-0	3	6	55143.1718097214
	1	Col-0	3	7	48775.5009353385
	1	Col-0	3	8	61993.4221777097
	1	Col-0	3	9	54535.7634683459
	1	Col-0	3	10	54378.4535806917
	1	Col-0	3	11	66366.3571268753
	1	Col-0	3	12	68636.45691002
	1	Col-0	3	13	67601.765788722
	1	Col-0	3	14	52768.9798395944
	1	Col-0	3	15	59438.8341542706
	1	Col-0	3	16	63551.8861865671
	1	Col-0	3	17	51218.39469245
	1	Col-0	3	18	53040.3366437006
	1	Col-0	3	19	63909.9167600242
	1	Col-0	3	20	65672.6933349544
	1	Col-0	3	21	52868.7850451337
	1	Col-0	3	22	54811.4072538951
	1	Col-0	3	23	50223.5130532681
	1	Col-0	3	24	64697.8564006414
	1	Col-0	3	25	47777.1626618163
	1	Col-0	3	26	59223.1860921445
	1	Col-0	3	27	57509.2049905137
	1	Col-0	3	28	56625.6055893623
	1	Col-0	3	29	60538.9088193966
	1	Col-0	3	30	51244.6575648265
	1	Col-0	3	31	55436.3692588314
	1	Col-0	3	32	47151.7886285828
	1	Col-0	3	33	46458.8136473266
	1	Col-0	3	34	63291.1760678496
	1	Col-0	3	35	64027.6939479298
	1	Col-0	3	36	63953.1828764807
	1	Col-0	3	37	56304.0725453731
	1	Col-0	3	38	51683.4173772403
	1	Col-0	3	39	57395.1612193159
	1	Col-0	3	40	64308.0335979649
	1	Col-0	3	41	40773.8862423626
	1	Col-0	3	42	45540.5158020964
	1	Col-0	3	43	45192.439958109
	1	Col-0	3	44	57236.8825933753
	1	Col-0	3	45	51982.0057920095
	1	Col-0	3	46	51376.5349272069
	1	Col-0	3	47	48950.229240624
	1	Col-0	3	48	42719.2731295455
	1	Col-0	3	49	35278.7560554454
	1	Col-0	3	50	31319.9755952683
	1	Col-0	3	51	57407.6038448395
	1	Col-0	3	52	50071.7325224568
	1	Col-0	3	53	51809.6269915941
	1	Col-0	3	54	60326.7173916108
	1	Col-0	3	55	54680.2218474335
	1	Col-0	3	56	57035.1963145401
	1	Col-0	3	57	46561.1067489197
	1	Col-0	3	58	48364.9414718742
	1	Col-0	3	59	53824.2692304965
	1	Col-0	3	60	55731.7778216278
	1	Col-0	3	61	68486.6107105274
	1	Col-0	3	62	66575.3687026882
	1	Col-0	3	63	57884.1004168669
	1	Col-0	3	64	59915.6075086656
	1	Col-0	3	65	56070.4525008807
	1	Col-0	3	66	42754.1068195539
	1	Col-0	4	1	99277.9665815498
	1	Col-0	4	2	109076.229091686
	1	Col-0	4	3	76067.5728193855
	1	Col-0	4	4	79647.3155534585
	1	Col-0	4	5	93237.3675437615
	1	Col-0	4	6	114659.555350976
	1	Col-0	4	7	106101.268411751
	1	Col-0	4	8	102814.446344421
	1	Col-0	4	9	100199.450569261
	1	Col-0	4	10	109220.133906039
	1	Col-0	4	11	108117.429808421
	1	Col-0	4	12	116309.807312476
	1	Col-0	4	13	110094.332142456
	1	Col-0	4	14	109999.502729024
	1	Col-0	4	15	115737.51258873
	1	Col-0	4	16	111388.07583352
	1	Col-0	4	17	94627.7365883923
	1	Col-0	4	18	102397.530322265
	1	Col-0	4	19	86387.5292040703
	1	Col-0	4	20	90433.1249700364
	1	Col-0	4	21	97827.4697128205
	1	Col-0	4	22	105782.496900929
	1	Col-0	4	23	99480.7631351094
	1	Col-0	4	24	87100.9640637468
	1	Col-0	4	25	115341.606864476
	1	Col-0	4	26	102729.845297572
	1	Col-0	4	27	91747.328539521
	1	Col-0	4	28	102713.672400595
	1	Col-0	4	29	95000.8329293564
	1	Col-0	4	30	102845.964936527
	1	Col-0	4	31	87665.5151717088
	1	Col-0	4	32	88713.4761203789
	1	Col-0	4	33	95934.061296164
	1	Col-0	4	34	86628.4745455407
	1	Col-0	4	35	94535.9486357498
	1	Col-0	4	36	105278.07676232
	1	Col-0	4	37	106006.300607136
	1	Col-0	4	38	103397.522999484
	1	Col-0	4	39	87138.2856498091
	1	Col-0	4	40	100554.851710226
	1	Col-0	4	41	107756.772947726
	1	Col-0	4	42	104298.955991818
	1	Col-0	4	43	94257.9584905848
	1	Col-0	4	44	87460.5137949713
	1	Col-0	4	45	97266.9256586798
	1	Col-0	4	46	88914.3320521113
	1	Col-0	4	47	77088.8557221277
	1	Col-0	4	48	74950.0797366282
	1	Col-0	4	49	80268.4057505032
	1	Col-0	4	50	80753.7499225301
	1	Col-0	4	51	93567.0562318311
	1	Col-0	4	52	69247.0419581141
	1	Col-0	4	53	84741.9762523107
	1	Col-0	4	54	74949.6645630769
	1	Col-0	4	55	69257.962280616
	1	Col-0	4	56	80216.1536428635
	1	Col-0	4	57	79191.8292793323
	1	Col-0	4	58	66447.9167129347
	1	Col-0	4	59	68677.2382756768
	1	Col-0	4	60	88516.3536053543
	1	Col-0	4	61	80437.7430901296
	1	Col-0	4	62	74246.1844328701
	1	Col-0	4	63	85690.1319954415
	1	Col-0	4	64	79858.9534165091
	1	Col-0	5	1	130409.532015863
	1	Col-0	5	2	147315.156841927
	1	Col-0	5	3	111130.130393224
	1	Col-0	5	4	132820.910326123
	1	Col-0	5	5	135431.345482726
	1	Col-0	5	6	135207.403385336
	1	Col-0	5	7	130708.673995368
	1	Col-0	5	8	128446.037900385
	1	Col-0	5	9	105547.634481037
	1	Col-0	5	10	121823.45990124
	1	Col-0	5	11	121974.413230203
	1	Col-0	5	12	130370.272953228
	1	Col-0	5	13	128537.825853027
	1	Col-0	5	14	118348.778092436
	1	Col-0	5	15	137895.803102474
	1	Col-0	5	16	141695.06256131
	1	Col-0	5	17	133499.920378834
	1	Col-0	5	18	140496.840239596
	1	Col-0	5	19	155861.41632918
	1	Col-0	5	20	121281.02622065
	1	Col-0	5	21	115683.049367404
	1	Col-0	5	22	141184.697892307
	1	Col-0	5	23	135261.592969548
	1	Col-0	5	24	137215.132355557
	1	Col-0	5	25	125454.073976369
	1	Col-0	5	26	138115.873391973
	1	Col-0	5	27	94642.5287187859
	1	Col-0	5	28	107311.518185437
	1	Col-0	5	29	146136.287269163
	1	Col-0	5	30	133560.192884625
	1	Col-0	5	31	141621.520228148
	1	Col-0	5	32	129909.672495811
	1	Col-0	5	33	141486.050985497
	1	Col-0	5	34	150101.980998021
	1	Col-0	5	35	145399.215824348
	1	Col-0	5	36	90483.8579199087
	1	Col-0	5	37	106952.660410132
	1	Col-0	5	38	112740.29609024
	1	Col-0	5	39	134987.333095837
	1	Col-0	5	40	111503.918690107
	1	Col-0	5	41	78608.3374507174
	1	Col-0	5	42	132569.875009253
	1	Col-0	5	43	132869.013843504
	1	Col-0	5	44	156236.311755533
	1	Col-0	5	45	113289.366257144
	1	Col-0	5	46	128966.907718339
	1	Col-0	5	47	152938.015800966
	1	Col-0	5	48	139129.969388921
	1	Col-0	5	49	148299.391795721
	1	Col-0	5	50	151211.183190768
	1	Col-0	5	51	133031.579450887
	1	Col-0	5	52	149588.851650596
	1	Col-0	5	53	156901.498416137
	1	Col-0	5	54	129662.508986833
	1	Col-0	5	55	118180.129563474
	1	Col-0	5	56	153788.442206314
	1	Col-0	5	57	142615.709911411
	1	Col-0	6	1	162380.594097261
	1	Col-0	6	2	173909.973053783
	1	Col-0	6	3	128481.425155128
	1	Col-0	6	4	165795.560110264
	1	Col-0	6	5	150604.05163176
	1	Col-0	6	6	173663.359964286
	1	Col-0	6	7	176348.995003003
	1	Col-0	6	8	167939.311887871
	1	Col-0	6	9	153137.629357298
	1	Col-0	6	10	173008.678452633
	1	Col-0	6	11	182043.185181518
	1	Col-0	6	12	172494.995540473
	1	Col-0	6	13	124736.908845239
	1	Col-0	6	14	155664.017031788
	1	Col-0	6	15	127679.108557669
	1	Col-0	6	16	155986.933987615
	1	Col-0	6	17	163603.701670022
	1	Col-0	6	18	130642.872132734
	1	Col-0	6	19	151239.380394464
	1	Col-0	6	20	149118.299608963
	1	Col-0	6	21	148142.358690434
	1	Col-0	6	22	151073.499689178
	1	Col-0	6	23	162287.148595667
	1	Col-0	6	24	131647.566964948
	1	Col-0	6	25	162118.500066706
	1	Col-0	6	26	151579.992550289
	1	Col-0	6	27	165605.901283401
	1	Col-0	6	28	175625.750095549
	1	Col-0	6	29	190646.949350886
	1	Col-0	6	30	175024.147893384
	1	Col-0	6	31	170884.279423976
	1	Col-0	6	32	154436.487231654
	1	Col-0	6	33	148790.403715774
	1	Col-0	6	34	156145.077367626
	1	Col-0	6	35	158712.935218437
	1	Col-0	6	36	135939.499038043
	1	Col-0	6	37	152730.664919358
	1	Col-0	6	38	150346.382973832
	1	Col-0	6	39	151834.899675051
	1	Col-0	6	40	139887.497566902
	1	Col-0	6	41	146817.511580815
	1	Col-0	6	42	147810.594134608
	1	Col-0	6	43	146655.499538166
	1	Col-0	6	44	152001.333945072
	1	Col-0	7	1	211479.565553161
	1	Col-0	7	2	168578.512458466
	1	Col-0	7	3	170947.867027669
	1	Col-0	7	4	162372.853626732
	1	Col-0	7	5	177181.726208353
	1	Col-0	7	6	161898.983341942
	1	Col-0	7	7	159410.194035882
	1	Col-0	7	8	161477.088382424
	1	Col-0	7	9	155394.182530703
	1	Col-0	7	10	164078.125519547
	1	Col-0	7	11	132130.284849737
	1	Col-0	7	12	169616.383431737
	1	Col-0	7	13	183735.184101707
	1	Col-0	7	14	150246.297840671
	1	Col-0	7	15	188101.762492181
	1	Col-0	7	16	173839.748963777
	1	Col-0	7	17	196895.185488412
	1	Col-0	7	18	174580.138651749
	1	Col-0	7	19	180775.292334533
	1	Col-0	7	20	201811.387610525
	1	Col-0	7	21	170913.583757142
	1	Col-0	7	22	197215.891330552
	1	Col-0	7	23	174203.03211171
	1	Col-0	7	24	183218.73965638
	1	Col-0	7	25	212634.660149603
	1	Col-0	7	26	171755.712981971
	1	Col-0	7	27	167702.653527844
	1	Col-0	7	28	194550.716170256
	1	Col-0	7	29	204961.494914551
	1	Col-0	7	30	183375.772761666
	1	Col-0	7	31	160756.605008138
	1	Col-0	7	32	186764.195974671
	1	Col-0	7	33	182966.043645305
	1	Col-0	7	34	187438.233380528
	1	Col-0	7	35	212738.610800147
	1	Col-0	7	36	207980.552058045
	1	Col-0	7	37	199565.33958607
	1	Col-0	7	38	168060.407318933
	1	Col-0	7	39	160675.875769181
	1	Col-0	7	40	168869.913967441
	1	Col-0	7	41	182239.480494694
	1	Col-0	7	42	209313.693202929
	1	Col-0	7	43	166713.442781943
	1	Col-0	7	44	167766.794696272
	1	Col-0	7	45	197081.529217372
	1	Col-0	7	46	202074.58877055
	1	Col-0	7	47	195981.72818936
	1	Col-0	7	48	197459.739741628
	1	Col-0	7	49	205793.669409911
	1	Col-0	7	50	191151.234243565
	1	Col-0	7	51	197564.797521642
	1	Col-0	7	52	164791.972407521
	1	Col-0	7	53	193106.987888515
	1	Col-0	7	54	187203.786134187
	1	Col-0	7	55	191915.39890786
	1	Col-0	8	1	156421.548355024
	1	Col-0	8	2	176648.136982508
	1	Col-0	8	3	171405.702806665
	1	Col-0	8	4	177514.044328914
	1	Col-0	8	5	171068.959313477
	1	Col-0	8	6	180470.067433451
	1	Col-0	8	7	156878.27700455
	1	Col-0	8	8	218157.990685469
	1	Col-0	8	9	151432.357464483
	1	Col-0	8	10	166304.267230316
	1	Col-0	8	11	175978.524949277
	1	Col-0	8	12	140343.122232212
	1	Col-0	8	13	168658.688132688
	1	Col-0	8	14	191966.267103662
	1	Col-0	8	15	166821.265240379
	1	Col-0	8	16	159222.195903225
	1	Col-0	8	17	189532.22094655
	1	Col-0	8	18	216769.552826903
	1	Col-0	8	19	148669.311429966
	1	Col-0	8	20	202716.550874312
	1	Col-0	8	21	184812.314137613
	1	Col-0	8	22	171819.8541504
	1	Col-0	8	23	135454.566894314
	1	Col-0	8	24	176456.820606693
	1	Col-0	8	25	164773.723642787
	1	Col-0	8	26	157949.877683613
	1	Col-0	8	27	165833.158478694
	1	Col-0	8	28	154387.830149539
	1	Col-0	8	29	203859.482772852
	1	Col-0	8	30	158508.345869997
	1	Col-0	8	31	165679.443616564
	1	Col-0	8	32	161706.559836658
	1	Col-0	8	33	181018.584035619
	1	Col-0	10	1	240051.048204989
	1	Col-0	10	2	176721.27986839
	1	Col-0	10	3	162523.832117728
	1	Col-0	10	4	202821.401067551
	1	Col-0	10	5	171793.405708027
	1	Col-0	10	6	167569.593549893
	1	Col-0	10	7	164154.026793342
	1	Col-0	10	8	246810.353548454
	1	Col-0	10	9	253603.10867009
	1	Col-0	10	10	272179.794459288
	1	Col-0	10	11	233502.110041887
	1	Col-0	10	12	180757.597134534
	1	Col-0	10	13	180022.186383924
	1	Col-0	10	14	225717.247395253
	1	Col-0	10	15	190921.209224597
	1	Col-0	10	16	198935.54018021
	1	Col-0	10	17	202805.023729053
	1	Col-0	10	18	181820.350213598
	1	Col-0	10	19	173318.879145823
	1	Col-0	10	20	226352.579303211
	1	Col-0	10	21	158399.969846826
	1	Col-0	10	22	200691.129849346
	1	Col-0	10	23	192739.279367956
	1	Col-0	10	24	187254.103910508
	1	Col-0	10	25	255332.227880074
	1	Col-0	10	26	194533.020970257
	1	Col-0	10	27	239094.557538289
	1	Col-0	10	28	180888.090585077
	1	Col-0	10	29	202781.799172211
	1	Col-0	10	30	173672.761129021
	1	Col-0	10	31	170896.442121878
	1	Col-0	10	32	170810.737090813
	1	Col-0	10	33	228737.968378207
	1	Col-0	10	34	206889.598630032
	1	Col-0	10	35	187999.469390588
	1	Col-0	10	36	181662.760398322
	1	Col-0	10	37	174072.538661167
	1	Col-0	10	38	222825.365459145
	1	Col-0	10	39	208537.916260213
	1	Col-0	10	40	223221.271183399
	1	Col-0	10	41	181755.101915699
	1	Col-0	10	42	243999.046733848
	1	Col-0	10	43	203079.667323773
	1	Col-0	10	44	234805.141668536
	1	Col-0	10	45	226729.836815451
	1	Col-0	10	46	260648.644724664
	1	Col-0	10	47	204122.048591534
	1	Col-0	10	48	221302.98066095
	1	Col-0	10	49	244343.401742144
	1	Col-0	10	50	245704.913079703
	1	Col-0	9	1	203122.411328037
	1	Col-0	9	2	175271.314547616
	1	Col-0	9	3	137669.096326662
	1	Col-0	9	4	215087.50549093
	1	Col-0	9	5	162153.336901968
	1	Col-0	9	6	214635.199068776
	1	Col-0	9	7	243022.099333982
	1	Col-0	9	8	195301.611007178
	1	Col-0	9	9	260988.816544905
	1	Col-0	9	10	182320.760153132
	1	Col-0	9	11	218841.976530288
	1	Col-0	9	12	192187.998087366
	1	Col-0	9	13	222312.23611172
	1	Col-0	9	14	182749.845163698
	1	Col-0	9	15	167146.946874627
	1	Col-0	9	16	212476.516769592
	1	Col-0	9	17	197642.762082178
	1	Col-0	9	18	193003.587657452
	1	Col-0	9	19	174342.926726987
	1	Col-0	9	20	203350.7756528
	1	Col-0	9	21	204474.90522187
	1	Col-0	9	22	208558.376138633
	1	Col-0	9	23	162601.77151623
	1	Col-0	9	24	217341.293985913
	1	Col-0	9	25	203378.422437014
	1	Col-0	9	26	235851.001587415
	1	Col-0	9	27	243613.193241943
	1	Col-0	9	28	232860.695212352
	1	Col-0	9	29	215162.705373044
	1	Col-0	9	30	187389.573153159
	1	Col-0	9	31	197395.045008465
	1	Col-0	9	32	215845.036814165
	1	Col-0	9	33	165277.454970731
	1	Col-0	9	34	193606.844263314
	1	Col-0	9	35	200426.82155985
	1	Col-0	9	36	223412.037139733
	1	Col-0	9	37	183215.421413223
	1	Col-0	9	38	268065.358515153
	1	Col-0	9	39	233592.790865059
	1	Col-0	9	40	185766.13762877
	1	Col-0	9	41	191087.093075137
	1	Col-0	9	42	203783.729326003
	1	Col-0	9	43	195631.714868799
	1	Col-0	9	44	197151.199742643
	1	Col-0	9	45	240812.545693742
	1	Col-0	9	46	220875.694735773
	1	Col-0	9	47	222980.190595999
	1	Col-0	9	48	244181.616157796
	1	Col-0	9	49	176170.948454561
	1	Col-0	9	50	224822.589280416
	1	Col-0	9	51	235591.121815801
	1	Col-0	9	52	226159.602233191
	1	Col-0	9	53	233352.814261875
	1	Col-0	9	54	194628.127166056
	1	Col-0	9	55	212727.00166698
	1	Col-0	9	56	183354.762463765
	1	Col-0	9	57	206003.788115194
	1	Col-0	9	58	201442.021541014
	1	Col-0	9	59	156321.463221863
	2	Col-0	0	1	12794.1311281093
	2	Col-0	0	2	11823.3760530848
	2	Col-0	0	3	11306.4414620501
	2	Col-0	0	4	10855.6264117291
	2	Col-0	0	5	11997.6912058756
	2	Col-0	0	6	12920.3593421991
	2	Col-0	0	7	12866.2615361606
	2	Col-0	0	8	10194.4310045916
	2	Col-0	0	9	14110.5110750465
	2	Col-0	0	10	12087.8542159397
	2	Col-0	0	11	13680.7340604072
	2	Col-0	0	12	9322.85524063776
	2	Col-0	0	13	10573.1156468613
	2	Col-0	0	14	10786.5014373465
	2	Col-0	0	14	10813.5503403658
	2	Col-0	0	15	11573.9250585738
	2	Col-0	0	16	11919.5499304866
	2	Col-0	0	16	11384.582737439
	2	Col-0	0	17	10053.1756221577
	2	Col-0	0	17	10996.881794163
	2	Col-0	0	18	11381.5773037702
	2	Col-0	0	18	12090.8596496086
	2	Col-0	0	19	10503.9906724787
	2	Col-0	0	20	13837.0166111851
	2	Col-0	0	21	10687.3221262759
	2	Col-0	0	22	11390.5936047766
	2	Col-0	0	22	12827.1908984661
	2	Col-0	0	22	11901.5173284737
	2	Col-0	0	23	11426.6588088023
	2	Col-0	0	23	11050.9796002015
	2	Col-0	0	25	10816.5557740346
	2	Col-0	0	26	12096.8705169462
	2	Col-0	0	27	12039.7672772388
	2	Col-0	0	27	10885.6807484171
	2	Col-0	0	28	11276.387125362
	2	Col-0	0	29	8778.87174658379
	2	Col-0	0	30	11390.5936047766
	2	Col-0	0	31	11862.4466907793
	2	Col-0	0	32	11300.4305947124
	2	Col-0	0	33	13217.897275411
	2	Col-0	0	34	11625.0174309435
	2	Col-0	0	35	11552.8870228922
	2	Col-0	0	36	9614.382306512
	2	Col-0	0	37	9635.42034219364
	2	Col-0	0	39	11002.8926615006
	2	Col-0	0	39	9238.70309791118
	2	Col-0	0	40	10038.1484538137
	2	Col-0	0	41	12902.3267401863
	2	Col-0	0	42	12508.6149295727
	2	Col-0	0	43	12854.2398014854
	2	Col-0	0	44	11375.5664364326
	2	Col-0	0	45	10519.0178408228
	2	Col-0	0	46	10840.599243385
	2	Col-0	0	47	10705.3547282888
	2	Col-0	0	48	10531.039575498
	2	Col-0	0	49	11495.7837831849
	2	Col-0	0	50	8841.98585362873
	2	Col-0	0	51	12842.2180668102
	2	Col-0	0	53	10407.8167950769
	2	Col-0	0	54	10374.75702472
	2	Col-0	0	55	11032.9469981887
	2	Col-0	1	1	17723.0423449519
	2	Col-0	1	2	19385.0471638019
	2	Col-0	1	3	16599.0101528183
	2	Col-0	1	4	20881.7531308676
	2	Col-0	1	5	18826.0365014039
	2	Col-0	1	6	23093.7523111092
	2	Col-0	1	7	16734.2546679146
	2	Col-0	1	8	23745.9314172402
	2	Col-0	1	9	18850.0799707544
	2	Col-0	1	10	18804.9984657223
	2	Col-0	1	11	19625.4818573065
	2	Col-0	1	12	15751.4778582149
	2	Col-0	1	13	23340.1978719513
	2	Col-0	1	14	17374.4120393704
	2	Col-0	1	15	19357.9982607827
	2	Col-0	1	16	17753.09668164
	2	Col-0	1	17	22210.15481248
	2	Col-0	1	18	24202.7573348988
	2	Col-0	1	19	25350.8329963828
	2	Col-0	1	20	25332.80039437
	2	Col-0	1	21	14627.4456660812
	2	Col-0	1	22	17085.890407165
	2	Col-0	1	23	17164.0316825539
	2	Col-0	1	24	20956.8889725877
	2	Col-0	1	25	18877.1288737736
	2	Col-0	1	26	20560.1717283053
	2	Col-0	1	27	21645.1332827444
	2	Col-0	1	29	19790.7807090908
	2	Col-0	1	30	25074.3330988526
	2	Col-0	1	31	19694.606831689
	2	Col-0	1	32	18997.3462205259
	2	Col-0	1	33	22210.15481248
	2	Col-0	1	36	21554.9702726802
	2	Col-0	1	37	16154.2059698349
	2	Col-0	1	38	21648.1387164132
	2	Col-0	1	39	18783.9604300406
	2	Col-0	1	40	21915.622312937
	2	Col-0	1	41	19427.1232351652
	2	Col-0	1	42	15075.2552827334
	2	Col-0	1	43	17578.7815288492
	2	Col-0	1	44	20950.8781052501
	2	Col-0	1	45	17088.8958408338
	2	Col-0	1	46	20845.6879268419
	2	Col-0	1	47	23439.3771830219
	2	Col-0	1	47	16917.5861217118
	2	Col-0	1	47	22107.9700677406
	2	Col-0	1	50	15486.9996953599
	2	Col-0	1	51	19249.8026487056
	2	Col-0	1	52	21954.6929506315
	2	Col-0	1	54	19790.7807090908
	2	Col-0	1	55	21446.7746606032
	2	Col-0	1	56	16202.2929085358
	2	Col-0	1	57	12598.7779396369
	2	Col-0	2	1	44874.1301089499
	2	Col-0	2	2	50142.6553303677
	2	Col-0	2	3	55630.5772096083
	2	Col-0	2	4	41054.2239158968
	2	Col-0	2	5	46277.6676322825
	2	Col-0	2	6	49827.084795143
	2	Col-0	2	7	51660.3993331149
	2	Col-0	2	8	51254.665787826
	2	Col-0	2	9	61440.0804914113
	2	Col-0	2	10	36416.8397649284
	2	Col-0	2	11	52306.5675719083
	2	Col-0	2	12	28984.4023019699
	2	Col-0	2	13	45324.9451592708
	2	Col-0	2	14	43064.8590403284
	2	Col-0	2	15	53451.6377997236
	2	Col-0	2	16	45183.6897768369
	2	Col-0	2	17	49559.6011986192
	2	Col-0	2	18	51128.4375737362
	2	Col-0	2	19	56691.495294697
	2	Col-0	2	20	53830.3224419932
	2	Col-0	2	21	39100.6920311725
	2	Col-0	2	22	48309.3407923957
	2	Col-0	2	23	41997.930087902
	2	Col-0	2	24	53295.3552489457
	2	Col-0	2	25	46118.3796478358
	2	Col-0	2	26	52528.9696634
	2	Col-0	2	27	35875.8617045432
	2	Col-0	2	28	46779.5750549732
	2	Col-0	2	29	45718.6569698845
	2	Col-0	2	30	49024.6340055716
	2	Col-0	2	31	61286.8033743022
	2	Col-0	2	32	43933.4293706134
	2	Col-0	2	33	66822.8121922437
	2	Col-0	2	34	47491.8628344803
	2	Col-0	2	35	50428.1715289043
	2	Col-0	2	36	56255.7074127201
	2	Col-0	2	37	46881.7597997126
	2	Col-0	2	38	49791.0195911173
	2	Col-0	2	39	52327.60560759
	2	Col-0	2	40	41063.2402169032
	2	Col-0	2	41	42947.6471272449
	2	Col-0	2	42	46773.5641876356
	2	Col-0	2	43	49574.6283669632
	2	Col-0	2	44	42529.8918472808
	2	Col-0	2	45	49162.8839543367
	2	Col-0	2	46	48558.7917869066
	2	Col-0	2	47	39737.8439689596
	2	Col-0	2	48	43849.2772278868
	2	Col-0	2	49	40068.4416725283
	2	Col-0	2	50	36425.8560659348
	2	Col-0	2	51	41814.5986341048
	2	Col-0	2	52	50350.0302535153
	2	Col-0	2	53	31121.2656404913
	2	Col-0	2	54	44279.0542425262
	2	Col-0	2	56	22742.1165718588
	2	Col-0	2	57	43317.3154685081
	2	Col-0	2	58	43942.4456716198
	2	Col-0	2	59	42391.6418985157
	2	Col-0	2	60	41009.1424108647
	2	Col-0	2	62	31307.6025279573
	2	Col-0	2	63	42142.1909040048
	2	Col-0	2	64	38331.3010119581
	2	Col-0	2	65	37832.3990229362
	2	Col-0	2	66	44717.8475581719
	2	Col-0	2	67	32266.3358683066
	2	Col-0	3	1	69638.9035399154
	2	Col-0	3	2	75298.1351382781
	2	Col-0	3	3	61262.7599049517
	2	Col-0	3	4	55077.5774145479
	2	Col-0	3	5	68623.0669598588
	2	Col-0	3	6	76978.1725591409
	2	Col-0	3	7	79586.8889836649
	2	Col-0	3	8	44522.4943696995
	2	Col-0	3	9	57974.8154712774
	2	Col-0	3	10	68316.5127256406
	2	Col-0	3	11	76371.074958042
	2	Col-0	3	12	71288.8866240902
	2	Col-0	3	13	84338.479614048
	2	Col-0	3	14	81339.0568125791
	2	Col-0	3	15	65413.2638015735
	2	Col-0	3	16	43644.907738408
	2	Col-0	3	17	51447.0135426297
	2	Col-0	3	18	57046.1364676162
	2	Col-0	3	19	60962.2165380711
	2	Col-0	3	20	61016.3143441096
	2	Col-0	3	21	82390.9585966614
	2	Col-0	3	22	40158.6046825925
	2	Col-0	3	23	69106.9417805367
	2	Col-0	3	24	51101.3886707169
	2	Col-0	3	25	61229.7001345948
	2	Col-0	3	26	82147.5184694881
	2	Col-0	3	27	91927.1996277844
	2	Col-0	3	28	74123.0105737747
	2	Col-0	3	29	60808.9394209619
	2	Col-0	3	30	64634.8564813526
	2	Col-0	3	31	70594.6314465959
	2	Col-0	3	32	85110.8760669313
	2	Col-0	3	33	64196.0631657069
	2	Col-0	3	34	92477.193989176
	2	Col-0	3	35	68962.680964434
	2	Col-0	3	36	56117.457463955
	2	Col-0	3	37	64661.9053843719
	2	Col-0	3	38	61052.3795481353
	2	Col-0	3	39	69395.4634127421
	2	Col-0	3	40	52970.7684127146
	2	Col-0	3	42	58037.9295783223
	2	Col-0	3	43	72710.4567494357
	2	Col-0	3	44	56384.9410604788
	2	Col-0	3	45	62924.7647238017
	2	Col-0	3	46	61990.0748528029
	2	Col-0	3	47	57406.788507873
	2	Col-0	3	48	55308.995807046
	2	Col-0	3	49	57968.8046039398
	2	Col-0	3	50	68914.5940257331
	2	Col-0	3	51	60538.4503907693
	2	Col-0	3	52	47095.1455901979
	2	Col-0	3	53	56700.5115957034
	2	Col-0	3	54	39106.7028985102
	2	Col-0	3	55	50725.7094621161
	2	Col-0	3	56	61981.0585517965
	2	Col-0	3	57	52784.4315252485
	2	Col-0	3	58	61524.2326341379
	2	Col-0	4	1	104421.272847778
	2	Col-0	4	2	115485.939626013
	2	Col-0	4	3	93417.4009419515
	2	Col-0	4	4	104360.47797537
	2	Col-0	4	5	102755.493343802
	2	Col-0	4	6	147938.24251734
	2	Col-0	4	7	107789.308779175
	2	Col-0	4	8	83191.7034029457
	2	Col-0	4	8	69914.1032690643
	2	Col-0	4	9	91411.1701524914
	2	Col-0	4	10	132739.52441537
	2	Col-0	4	10	95849.1958382668
	2	Col-0	4	11	99472.5702337765
	2	Col-0	4	12	117297.626823768
	2	Col-0	4	13	91034.2419435625
	2	Col-0	4	14	84711.5752131428
	2	Col-0	4	15	104530.703618112
	2	Col-0	4	16	124702.442283048
	2	Col-0	4	17	129055.355147452
	2	Col-0	4	18	110902.006246458
	2	Col-0	4	19	139743.093716758
	2	Col-0	4	20	134356.668021419
	2	Col-0	4	21	112725.852418695
	2	Col-0	4	22	139791.729614684
	2	Col-0	4	23	123559.498681779
	2	Col-0	4	24	107388.062621283
	2	Col-0	4	25	168085.663233312
	2	Col-0	4	26	118160.914011959
	2	Col-0	4	27	111886.883179466
	2	Col-0	4	28	107886.580575027
	2	Col-0	4	29	121808.606356432
	2	Col-0	4	30	124738.919206492
	2	Col-0	4	31	107448.857493691
	2	Col-0	4	32	101697.662563905
	2	Col-0	4	33	119437.606332525
	2	Col-0	4	33	127571.9602607
	2	Col-0	4	34	93660.580431583
	2	Col-0	4	35	122015.308922619
	2	Col-0	4	36	120860.206346869
	2	Col-0	4	37	113698.570377221
	2	Col-0	4	37	118221.708884367
	2	Col-0	4	38	103874.118996107
	2	Col-0	4	39	121395.201224059
	2	Col-0	4	40	127316.621796587
	2	Col-0	4	41	144703.955305241
	2	Col-0	4	42	139426.960380237
	2	Col-0	4	43	100177.790753708
	2	Col-0	4	43	121528.949943356
	2	Col-0	4	44	124763.237155455
	2	Col-0	4	45	160875.391365737
	2	Col-0	4	46	126514.129480802
	2	Col-0	4	47	141007.627062842
	2	Col-0	4	48	141348.078348326
	2	Col-0	4	49	95922.1496851562
	2	Col-0	4	50	135961.652652987
	2	Col-0	4	51	161349.591370519
	2	Col-0	4	52	143074.65272471
	2	Col-0	4	53	148947.437399311
	2	Col-0	4	54	85647.8162482242
	2	Col-0	4	55	117419.216568583
	2	Col-0	4	56	108652.595967367
	2	Col-0	4	57	142880.109133004
	2	Col-0	4	58	114124.134484076
	2	Col-0	4	59	132009.985946475
	2	Col-0	4	60	87228.4829308291
	2	Col-0	4	61	115485.939626013
	2	Col-0	4	62	131766.806456843
	2	Col-0	4	63	131864.078252696
	2	Col-0	4	64	152947.74000375
	2	Col-0	4	65	160474.145207845
	2	Col-0	4	66	131851.919278215
	2	Col-0	4	66	136253.468040545
	2	Col-0	4	67	118805.339659483
	2	Col-0	4	68	118246.026833331
	2	Col-0	4	69	152668.083590673
	2	Col-0	4	70	141725.006557255
	2	Col-0	4	71	93295.8111971357
	2	Col-0	4	72	136083.242397803
	2	Col-0	5	1	138551.514217563
	2	Col-0	5	2	147768.016874598
	2	Col-0	5	3	182931.771075317
	2	Col-0	5	4	145968.488651325
	2	Col-0	5	5	160693.006748514
	2	Col-0	5	6	164693.309352952
	2	Col-0	5	7	137761.180876261
	2	Col-0	5	8	180682.360796225
	2	Col-0	5	9	153993.411809165
	2	Col-0	5	10	142734.201439225
	2	Col-0	5	11	165435.006796329
	2	Col-0	5	12	191090.442952455
	2	Col-0	5	13	144096.006581162
	2	Col-0	5	14	135268.591107537
	2	Col-0	5	15	161094.252906406
	2	Col-0	5	16	149348.683557203
	2	Col-0	5	17	155440.329772473
	2	Col-0	5	18	167064.30937686
	2	Col-0	5	19	151123.893831513
	2	Col-0	5	20	138612.309089971
	2	Col-0	5	21	156972.360557151
	2	Col-0	5	22	146807.457890553
	2	Col-0	5	23	154735.109252541
	2	Col-0	5	24	134247.237251085
	2	Col-0	5	25	144108.165555644
	2	Col-0	5	26	154491.92976291
	2	Col-0	5	27	135171.319311685
	2	Col-0	5	28	138806.852681676
	2	Col-0	5	29	142381.59117926
	2	Col-0	5	30	133894.626991119
	2	Col-0	5	31	154333.863094649
	2	Col-0	5	32	149093.34509309
	2	Col-0	5	33	133517.69878219
	2	Col-0	5	34	148923.119450348
	2	Col-0	5	35	153871.822064349
	2	Col-0	5	36	139816.047563647
	2	Col-0	5	37	130575.226957649
	2	Col-0	5	38	147476.20148704
	2	Col-0	5	39	148242.216879379
	2	Col-0	5	40	150151.175872987
	2	Col-0	5	40	158966.43237213
	2	Col-0	5	41	154516.247711873
	2	Col-0	5	42	141372.396297289
	2	Col-0	5	43	164498.765761247
	2	Col-0	5	44	147743.698925635
	2	Col-0	5	45	160875.391365737
	2	Col-0	5	46	136958.688560477
	2	Col-0	5	47	144010.893759791
	2	Col-0	5	48	153312.509238197
	2	Col-0	5	49	140825.242445618
	2	Col-0	5	50	131073.744911394
	2	Col-0	5	51	122124.739692953
	2	Col-0	5	52	126708.673072508
	2	Col-0	5	53	143062.493750228
	2	Col-0	5	54	152655.924616192
	2	Col-0	5	55	148071.991236637
	2	Col-0	5	56	137639.591131445
	2	Col-0	5	57	147889.606619414
	2	Col-0	5	58	142965.221954375
	2	Col-0	5	59	126380.380761505
	2	Col-0	5	60	124130.970482413
	2	Col-0	5	61	138612.309089971
	2	Col-0	5	62	137128.914203219
	2	Col-0	6	1	186968.5506032
	2	Col-0	6	2	165435.006796329
	2	Col-0	6	3	139220.25781405
	2	Col-0	6	4	168255.888876054
	2	Col-0	6	5	158540.868265275
	2	Col-0	6	6	154175.796426389
	2	Col-0	6	7	152801.832309971
	2	Col-0	6	8	194750.294271409
	2	Col-0	6	9	144764.750177649
	2	Col-0	6	10	171538.81198608
	2	Col-0	6	11	141190.011680065
	2	Col-0	6	12	156425.20670548
	2	Col-0	6	13	155099.878486989
	2	Col-0	6	14	155039.083614581
	2	Col-0	6	15	172231.87353153
	2	Col-0	6	16	142345.114255815
	2	Col-0	6	17	158042.35031153
	2	Col-0	6	18	138673.103962379
	2	Col-0	6	19	140946.832190434
	2	Col-0	6	20	136460.170606732
	2	Col-0	6	21	150175.49382195
	2	Col-0	6	22	150041.745102653
	2	Col-0	6	23	145530.765569988
	2	Col-0	6	24	157726.216975009
	2	Col-0	6	25	165483.642694255
	2	Col-0	6	26	159136.658014872
	2	Col-0	6	27	147342.452767743
	2	Col-0	6	28	149871.519459911
	2	Col-0	6	29	137116.755228737
	2	Col-0	6	30	141566.939888994
	2	Col-0	6	31	159635.175968617
	2	Col-0	6	32	140411.837313244
	2	Col-0	6	33	154479.770788428
	2	Col-0	6	34	159246.088785206
	2	Col-0	6	35	136557.442402585
	2	Col-0	6	36	166322.611933484
	2	Col-0	6	37	173581.519698985
	2	Col-0	6	38	109345.657512817
	2	Col-0	6	39	165848.411928702
	2	Col-0	6	40	173192.432515574
	2	Col-0	6	41	181497.012086491
	2	Col-0	6	42	135341.544954427
	2	Col-0	6	43	174396.17098925
	2	Col-0	6	44	168182.935029165
	2	Col-0	6	45	158711.093908017
	2	Col-0	6	46	181630.760805788
	2	Col-0	6	47	180816.109515523
	2	Col-0	6	48	142357.273230297
	2	Col-0	6	49	152047.975892113
	2	Col-0	6	50	187017.186501127
	2	Col-0	6	50	151549.457938368
	2	Col-0	6	51	155452.488746954
	2	Col-0	6	52	166942.719632044
	2	Col-0	6	53	149907.996383355
	2	Col-0	6	54	152838.309233415
	2	Col-0	6	56	184925.842890295
	2	Col-0	6	57	156619.750297186
	2	Col-0	6	58	157008.837480596
	2	Col-0	6	59	176499.673574563
	2	Col-0	6	60	187175.253169387
	2	Col-0	6	60	140314.565517392
	2	Col-0	6	61	148813.688680014
	2	Col-0	6	62	187649.453174169
	2	Col-0	6	63	159586.54007069
	2	Col-0	6	64	186299.807006714
	2	Col-0	6	65	154686.473354615
	2	Col-0	6	66	195625.740434083
	2	Col-0	6	67	171818.468399156
	2	Col-0	6	68	207918.463634957
	2	Col-0	6	69	188853.191647845
	2	Col-0	6	70	168644.976059465
	2	Col-0	6	72	170347.232486885
	2	Col-0	6	73	188208.766000321
	2	Col-0	6	75	173508.565852095
	2	Col-0	6	76	188111.494204469
	2	Col-0	6	77	171356.427368856
	2	Col-0	6	78	169435.309400767
	2	Col-0	6	79	169909.509405549
	2	Col-0	6	80	176548.309472489
	2	Col-0	6	81	181533.489009936
	2	Col-0	7	1	210313.781607827
	2	Col-0	7	2	141031.945011805
	2	Col-0	7	3	186311.965981195
	2	Col-0	7	4	211882.28931595
	2	Col-0	7	5	219566.761188307
	2	Col-0	7	6	164036.724730947
	2	Col-0	7	7	166699.540142413
	2	Col-0	7	8	207432.104655693
	2	Col-0	7	9	224928.868934682
	2	Col-0	7	10	182396.776198128
	2	Col-0	7	11	156631.909271667
	2	Col-0	7	12	174906.847917477
	2	Col-0	7	13	160243.124692695
	2	Col-0	7	14	176900.919732455
	2	Col-0	7	15	174809.576121624
	2	Col-0	7	15	146722.345069182
	2	Col-0	7	16	191686.232702052
	2	Col-0	7	17	164121.837552318
	2	Col-0	7	18	155987.483624144
	2	Col-0	7	19	164085.360628874
	2	Col-0	7	20	162857.304206234
	2	Col-0	7	21	178493.745389542
	2	Col-0	7	22	145311.90402932
	2	Col-0	7	23	219481.648366936
	2	Col-0	7	24	184731.29929859
	2	Col-0	7	25	183868.012110398
	2	Col-0	7	26	152303.314356226
	2	Col-0	7	27	169714.965813843
	2	Col-0	7	28	161325.273421556
	2	Col-0	7	29	164547.401659173
	2	Col-0	7	30	168900.314523578
	2	Col-0	7	31	192610.314762652
	2	Col-0	7	32	163039.688823458
	2	Col-0	7	33	165216.14525566
	2	Col-0	7	34	198592.530207587
	2	Col-0	7	35	148424.601496603
	2	Col-0	7	36	178359.996670244
	2	Col-0	7	37	158212.575954272
	2	Col-0	7	38	204173.499494631
	2	Col-0	7	39	149701.293817169
	2	Col-0	7	40	176353.765880784
	2	Col-0	7	41	184026.078778659
	2	Col-0	7	42	181375.422341675
	2	Col-0	7	43	220855.612483354
	2	Col-0	7	44	140861.719369063
	2	Col-0	7	45	181436.217214083
	2	Col-0	7	46	186956.391628719
	2	Col-0	7	47	216806.673980989
	2	Col-0	7	48	173836.858163098
	2	Col-0	7	49	176937.3966559
	2	Col-0	7	50	135876.539831616
	2	Col-0	7	51	168037.027335386
	2	Col-0	7	52	161896.74522219
	2	Col-0	7	53	149531.068174427
	2	Col-0	7	54	166213.181163149
	2	Col-0	7	55	199091.048161332
	2	Col-0	7	56	182737.227483612
	2	Col-0	7	57	170566.094027554
	2	Col-0	7	58	197935.945585582
	2	Col-0	7	59	184305.735191735
	2	Col-0	7	60	148230.057904898
	2	Col-0	7	61	186372.760853603
	2	Col-0	7	62	211712.063673208
	2	Col-0	7	63	186105.263415008
	2	Col-0	7	64	186214.694185343
	2	Col-0	7	65	198616.848156551
	2	Col-0	7	66	197413.109682874
	2	Col-0	7	67	189594.889091221
	2	Col-0	7	68	227761.909988889
	2	Col-0	7	69	197960.263534545
	2	Col-0	7	70	186263.330083269
	2	Col-0	7	71	177812.842818573
	2	Col-0	7	71	179454.304373586
	2	Col-0	7	72	178031.704359242
	2	Col-0	7	73	201340.458440424
	2	Col-0	7	74	185302.771099224
	2	Col-0	7	75	195783.807102343
	2	Col-0	7	76	168024.868360904
	2	Col-0	7	77	182226.550555386
	2	Col-0	7	78	125395.503828497
	2	Col-0	8	1	158954.273397648
	2	Col-0	8	2	171757.673526748
	2	Col-0	8	3	166273.976035557
	2	Col-0	8	4	155270.104129731
	2	Col-0	8	5	182141.437734015
	2	Col-0	8	6	185266.29417578
	2	Col-0	8	7	186324.124955677
	2	Col-0	8	8	150892.873316363
	2	Col-0	8	9	161386.068293964
	2	Col-0	8	10	194884.042990707
	2	Col-0	8	11	195346.084021006
	2	Col-0	8	12	165447.16577081
	2	Col-0	8	13	193096.673741915
	2	Col-0	8	14	179916.345403886
	2	Col-0	8	15	207225.402089507
	2	Col-0	8	16	188366.832668582
	2	Col-0	8	17	197096.976346354
	2	Col-0	8	18	170675.524797888
	2	Col-0	8	19	172171.078659122
	2	Col-0	8	20	174590.714580956
	2	Col-0	8	21	180317.591561778
	2	Col-0	8	22	216113.612435539
	2	Col-0	8	23	187029.345475608
	2	Col-0	8	24	173812.540214135
	2	Col-0	8	25	150661.852801213
	2	Col-0	8	26	170468.822231701
	2	Col-0	8	27	158796.206729388
	2	Col-0	8	28	162492.534971787
	2	Col-0	8	29	186275.48905775
	2	Col-0	8	30	199516.612268187
	2	Col-0	8	31	150892.873316363
	2	Col-0	8	32	221354.130437098
	2	Col-0	8	33	128739.221810931
	2	Col-0	8	34	197607.65327458
	2	Col-0	8	35	156096.914394478
	2	Col-0	8	36	156789.975939928
	2	Col-0	8	37	194008.596828033
	2	Col-0	8	38	164656.832429508
	2	Col-0	8	39	173545.04277554
	2	Col-0	8	40	231336.648486473
	2	Col-0	8	41	216259.520129318
	2	Col-0	8	42	144618.84248387
	2	Col-0	8	43	152996.375901676
	2	Col-0	8	44	147719.380976672
	2	Col-0	8	45	128289.339755113
	2	Col-0	8	46	160170.170845806
	2	Col-0	8	47	138429.924472747
	2	Col-0	8	48	230594.951043096
	2	Col-0	8	49	171696.87865434
	2	Col-0	8	50	174371.853040287
	2	Col-0	8	51	146795.298916072
	2	Col-0	8	52	154309.545145686
	2	Col-0	8	53	188135.812153432
	2	Col-0	8	54	159781.083662396
	2	Col-0	8	55	141797.960404144
	2	Col-0	8	56	125200.960236792
	2	Col-0	8	57	142235.683485481
	2	Col-0	8	58	142928.745030931
	2	Col-0	8	59	130563.067983167
	2	Col-0	8	60	152193.883585892
	2	Col-0	8	61	166930.560657562
	2	Col-0	8	62	170213.483767588
	2	Col-0	8	63	168596.340161538
	2	Col-0	8	64	157568.150306749
	2	Col-0	8	65	146527.801477477
	2	Col-0	8	65	154783.745150468
	2	Col-0	8	66	165435.006796329
	2	Col-0	8	67	159015.068270056
	2	Col-0	8	68	167878.960667125
	2	Col-0	8	69	187321.160863166
	2	Col-0	8	70	170724.160695814
	2	Col-0	8	71	194932.678888633
	2	Col-0	8	72	147245.18097189
	2	Col-0	8	73	153908.298987794
	2	Col-0	8	74	189315.232678145
	2	Col-0	8	75	165593.073464589
	2	Col-0	8	76	160230.965718214
	2	Col-0	8	77	155659.191313141
	2	Col-0	8	78	151136.052805995
	2	Col-0	8	79	149300.047659277
	2	Col-0	8	80	179636.68899081
	2	Col-0	8	81	185594.586486782
	2	Col-0	8	82	159343.360581059
	2	Col-0	8	83	168790.883753244
	2	Col-0	8	84	165556.596541144
	2	Col-0	8	85	161884.586247708
	2	Col-0	8	86	175709.340233261
	2	Col-0	8	87	152522.175896894
	2	Col-0	8	88	144874.180947983
	2	Col-0	8	89	154540.565660836
	2	Col-0	8	90	169945.986328993
	2	Col-0	8	91	170517.458129627
	2	Col-0	10	1	133700.083399414
	2	Col-0	10	2	128666.267964042
	2	Col-0	10	3	152206.042560373
	2	Col-0	10	4	137712.544978334
	2	Col-0	10	5	183478.924926988
	2	Col-0	10	6	149287.888684795
	2	Col-0	10	7	202969.761020955
	2	Col-0	10	8	196087.781464383
	2	Col-0	10	9	153470.575906457
	2	Col-0	10	10	157531.673383304
	2	Col-0	10	11	151671.047683184
	2	Col-0	10	12	191661.914753089
	2	Col-0	10	13	150892.873316363
	2	Col-0	10	14	175624.22741189
	2	Col-0	10	15	152157.406662447
	2	Col-0	10	16	155963.165675181
	2	Col-0	10	17	188087.176255505
	2	Col-0	10	18	168997.58631943
	2	Col-0	10	19	157823.488770862
	2	Col-0	10	20	177058.986400716
	2	Col-0	10	21	195662.217357527
	2	Col-0	10	22	125419.821777461
	2	Col-0	10	23	160814.59649333
	2	Col-0	10	24	158613.822112164
	2	Col-0	10	25	170894.386338556
	2	Col-0	10	26	162529.011895232
	2	Col-0	10	27	150613.216903287
	2	Col-0	10	27	141202.170654547
	2	Col-0	10	28	159756.765713432
	2	Col-0	10	29	156838.611837854
	2	Col-0	10	30	158480.073392867
	2	Col-0	10	31	161775.155477374
	2	Col-0	10	32	156680.545169594
	2	Col-0	10	33	191297.145518642
	2	Col-0	10	34	147135.750201556
	2	Col-0	10	35	145020.088641762
	2	Col-0	10	36	168851.678625652
	2	Col-0	10	37	153920.457962276
	2	Col-0	10	38	180512.135153483
	2	Col-0	10	39	200440.694328787
	2	Col-0	10	40	151136.052805995
	2	Col-0	10	41	187041.50445009
	2	Col-0	10	42	214897.714987381
	2	Col-0	10	43	202994.078969918
	2	Col-0	10	44	188610.012158213
	2	Col-0	10	45	174529.919708548
	2	Col-0	10	46	188804.555749918
	2	Col-0	10	47	202313.17639895
	2	Col-0	10	48	199395.022523371
	2	Col-0	10	49	201753.863572797
	2	Col-0	10	50	130696.816702465
	2	Col-0	10	51	143925.78093842
	2	Col-0	10	52	166906.242708599
	2	Col-0	10	53	155026.924640099
	2	Col-0	10	54	155306.581053175
	2	Col-0	10	55	152449.222050005
	2	Col-0	10	56	187114.458296979
	2	Col-0	10	57	159258.247759688
	2	Col-0	10	58	156157.709266886
	2	Col-0	10	59	149251.41176135
	2	Col-0	10	60	168426.114518796
	2	Col-0	10	61	193996.437853551
	2	Col-0	10	62	202094.314858281
	2	Col-0	10	63	188597.853183732
	2	Col-0	10	65	191418.735263457
	2	Col-0	10	66	179892.027454923
	2	Col-0	10	67	147476.20148704
	2	Col-0	10	68	112361.083184248
	2	Col-0	10	69	149859.360485429
	2	Col-0	10	70	146223.827115438
	2	Col-0	10	71	198069.69430488
	2	Col-0	10	72	208100.84825218
	2	Col-0	10	73	148728.575858643
	2	Col-0	10	74	203906.002056036
	2	Col-0	10	75	171052.453006817
	2	Col-0	10	76	157057.473378522
	2	Col-0	10	77	166760.33501482
	2	Col-0	10	78	193631.668619104
	2	Col-0	10	79	152510.016922413
	2	Col-0	10	80	196732.207111906
	2	Col-0	10	81	217293.032960252
	2	Col-0	10	82	181849.622346457
	2	Col-0	10	83	199954.335349524
	2	Col-0	10	84	153142.283595455
	2	Col-0	10	85	156096.914394478
	2	Col-0	10	86	193972.119904588
	2	Col-0	10	87	180597.247974854
	2	Col-0	10	87	196707.889162943
	2	Col-0	10	88	158334.165699088
	2	Col-0	10	89	183029.04287117
	2	Col-0	10	90	165507.960643218
	2	Col-0	10	91	187758.883944503
	2	Col-0	10	92	200258.309711563
	2	Col-0	10	93	147585.632257374
	2	Col-0	10	94	146114.396345104
	2	Col-0	10	95	177618.299226868
	2	Col-0	10	96	200088.084068821
	2	Col-0	10	97	165045.919612918
	2	Col-0	10	98	182433.253121572
	2	Col-0	10	99	206410.750799241
	2	Col-0	10	100	229561.438212162
	2	Col-0	10	101	168389.637595352
	2	Col-0	10	102	182153.596708496
	2	Col-0	10	103	162589.80676764
	2	Col-0	10	104	123875.6320183
	2	Col-0	10	104	169970.304277957
	2	Col-0	10	105	157361.447740562
	2	Col-0	10	106	152826.150258934
	2	Col-0	10	107	186713.212139087
	3	Col-0	10	1	158341.944
	3	Col-0	10	2	174974.375
	3	Col-0	10	3	166571.712
	3	Col-0	10	4	183442.458
	3	Col-0	10	5	150047.924
	3	Col-0	10	6	161439.903
	3	Col-0	10	7	127014.36
	3	Col-0	10	8	166417.898
	3	Col-0	10	9	172459.222
	3	Col-0	10	10	168295.209
	3	Col-0	10	11	162441.966
	3	Col-0	10	12	159173.708
	3	Col-0	10	13	145838.999
	3	Col-0	10	14	134560.337
	3	Col-0	10	15	143959.482
	3	Col-0	10	16	166737.208
	3	Col-0	10	17	167498.75
	3	Col-0	10	18	148254.075
	3	Col-0	10	19	139839.86
	3	Col-0	10	20	147408.033
	3	Col-0	10	21	159805.969
	3	Col-0	10	22	161207.299
	3	Col-0	10	23	192281.901
	3	Col-0	10	24	188918.369
	3	Col-0	10	25	192814.085
	3	Col-0	10	26	148316.12
	3	Col-0	10	27	157079.63
	3	Col-0	10	28	181667.041
	3	Col-0	10	29	168019.512
	3	Col-0	10	30	172312.547
	3	Col-0	10	31	153527.108
	3	Col-0	10	32	169375.023
	3	Col-0	10	33	142654.463
	3	Col-0	10	34	168360.628
	3	Col-0	10	35	177923.063
	3	Col-0	10	36	148668.789
	3	Col-0	10	37	149986.269
	3	Col-0	10	38	156560.296
	3	Col-0	10	39	139230.055
	3	Col-0	10	40	154889.888
	3	Col-0	10	41	168675.655
	3	Col-0	10	42	157216.829
	3	Col-0	10	44	162037.895
	3	Col-0	10	45	163023.733
	3	Col-0	10	46	153551.9
	3	Col-0	10	47	146193.875
	3	Col-0	10	48	168637.234
	3	Col-0	10	49	154373.67
	3	Col-0	10	50	143394.329
	3	Col-0	10	51	159029.499
	3	Col-0	10	52	159274.564
	3	Col-0	10	53	174034.357
	3	Col-0	10	54	174823.676
	3	Col-0	10	55	127034.09
	3	Col-0	10	56	135245.946
	3	Col-0	10	57	171917.823
	3	Col-0	10	58	169277.412
	3	Col-0	10	59	138479.546
	3	Col-0	10	60	150312.718
	3	Col-0	10	61	163941.166
	3	Col-0	10	62	171603.185
	3	Col-0	10	63	148191.252
	3	Col-0	10	64	152597.993
	3	Col-0	10	65	142032.847
	3	Col-0	10	66	141995.724
	3	Col-0	10	67	136642.344
	3	Col-0	10	68	119147.516
	3	Col-0	10	69	131228.347
	3	Col-0	10	70	127284.736
	3	Col-0	10	71	151154.737
	3	Col-0	10	72	134872.509
	3	Col-0	10	73	136806.283
	3	Col-0	10	74	162147.967
	3	Col-0	10	75	162396.146
	3	Col-0	10	76	121032.744
	3	Col-0	10	77	124725.97
	3	Col-0	10	78	92575.319
	3	Col-0	10	79	134536.584
	3	Col-0	10	80	149573.372
	3	Col-0	10	81	102462.256
	3	Col-0	10	82	107740.351
	3	Col-0	10	83	147536.017
	3	Col-0	10	84	147000.718
	3	Col-0	10	85	131068.433
	3	Col-0	10	86	165425.18
	3	Col-0	10	87	169120.613
	3	Col-0	10	88	129084.166
	3	Col-0	10	89	133766.085
	3	Col-0	10	90	160278.704
	3	Col-0	10	91	132943.407
	3	Col-0	10	92	140613.084
	3	Col-0	10	93	167400.102
	3	Col-0	10	94	155901.557
	3	Col-0	10	95	159176.564
	3	Col-0	10	96	162690.924
	3	Col-0	10	97	130545.724
	3	Col-0	9	1	174784.956
	3	Col-0	9	2	207877.475
	3	Col-0	9	3	153242.757
	3	Col-0	9	4	180319.482
	3	Col-0	9	5	142582.011
	3	Col-0	9	6	147432.608
	3	Col-0	9	7	140470.245
	3	Col-0	9	8	130784.11
	3	Col-0	9	9	150232.848
	3	Col-0	9	10	155076.824
	3	Col-0	9	11	155289.74
	3	Col-0	9	12	163910.514
	3	Col-0	9	13	145643.203
	3	Col-0	9	14	162679.494
	3	Col-0	9	15	164962.113
	3	Col-0	9	16	150120.288
	3	Col-0	9	17	138213.721
	3	Col-0	9	18	173099.931
	3	Col-0	9	19	147577.106
	3	Col-0	9	20	121334.001
	3	Col-0	9	21	158463.102
	3	Col-0	9	22	171391.018
	3	Col-0	9	23	149900.101
	3	Col-0	9	24	134862.107
	3	Col-0	9	25	130838.767
	3	Col-0	9	27	165679.797
	3	Col-0	9	28	164381.786
	3	Col-0	9	29	157261.293
	3	Col-0	9	30	157795.921
	3	Col-0	9	31	149317.437
	3	Col-0	9	32	91485.21
	3	Col-0	9	33	153207.055
	3	Col-0	9	34	170207.385
	3	Col-0	9	35	161564.54
	3	Col-0	9	36	146682.857
	3	Col-0	9	37	143917.931
	3	Col-0	9	38	148749.833
	3	Col-0	9	39	131503.611
	3	Col-0	9	40	181382.895
	3	Col-0	9	41	179668.399
	3	Col-0	9	42	156485.707
	3	Col-0	9	43	125340.463
	3	Col-0	9	44	126816.207
	3	Col-0	9	45	176900.357
	3	Col-0	9	46	134562.985
	3	Col-0	9	47	153841.13
	3	Col-0	9	48	160277.305
	3	Col-0	9	49	129271.885
	3	Col-0	9	50	126747.269
	3	Col-0	9	51	173005.157
	3	Col-0	9	52	154754.074
	3	Col-0	9	53	164568.607
	3	Col-0	9	54	144712.862
	3	Col-0	9	55	163383.676
	3	Col-0	9	56	149153.725
	3	Col-0	9	57	146569.518
	3	Col-0	9	58	151765.196
	3	Col-0	9	59	126366.356
	3	Col-0	9	60	169097.104
	3	Col-0	9	61	174535.039
	3	Col-0	9	62	207004.907
	3	Col-0	9	63	159006.428
	3	Col-0	9	64	152752.531
	3	Col-0	9	65	147248.773
	3	Col-0	9	66	185955.403
	3	Col-0	9	67	153799.066
	3	Col-0	9	68	198728.435
	3	Col-0	9	69	153943.564
	3	Col-0	9	70	167816.101
	3	Col-0	9	71	180087.741
	3	Col-0	9	72	168304.51
	3	Col-0	9	73	176631.226
	3	Col-0	9	74	170184.665
	3	Col-0	9	75	179910.656
	3	Col-0	9	76	159978.962
	3	Col-0	9	77	142824.658
	3	Col-0	9	78	141831.092
	3	Col-0	9	79	128200.033
	3	Col-0	9	80	177799.28
	3	Col-0	9	81	147857.922
	3	Col-0	9	82	181720.186
	3	Col-0	9	83	167774.037
	3	Col-0	9	84	138606.188
	3	Col-0	9	85	124462.573
	3	Col-0	9	86	154769.653
	3	Col-0	9	87	180261.968
	3	Col-0	9	88	163509.998
	3	Col-0	9	89	173496.293
	3	Col-0	9	90	179746.295
	3	Col-0	9	91	146240.407
	3	Col-0	9	92	164196.653
	3	Col-0	9	93	150149.239
	3	Col-0	9	94	162433.472
	3	Col-0	9	95	162065.413
	3	Col-0	9	96	162883.712
	3	Col-0	9	97	125386.032
	3	Col-0	9	98	105666.605
	3	Col-0	9	99	180285.727
	3	Col-0	9	100	150266.473
	3	Col-0	9	101	128871.109
	3	Col-0	9	102	160174.871
	3	Col-0	9	103	155117.07
	3	Col-0	9	104	161339.03
	3	Col-0	8	1	161802.307
	3	Col-0	8	2	170538.169
	3	Col-0	8	3	179565.174
	3	Col-0	8	4	191772.173
	3	Col-0	8	5	170293.234
	3	Col-0	8	6	181118.112
	3	Col-0	8	7	172206.5
	3	Col-0	8	8	176939.301
	3	Col-0	8	9	194757.075
	3	Col-0	8	10	165334.19
	3	Col-0	8	11	175880.385
	3	Col-0	8	12	166550.944
	3	Col-0	8	13	148327.413
	3	Col-0	8	14	178186.948
	3	Col-0	8	15	164238.67
	3	Col-0	8	16	178005.876
	3	Col-0	8	17	155638.32
	3	Col-0	8	18	173448.176
	3	Col-0	8	19	145933.105
	3	Col-0	8	20	163249.847
	3	Col-0	8	21	151842.162
	3	Col-0	8	22	155590.424
	3	Col-0	8	23	137326.655
	3	Col-0	8	24	147393.236
	3	Col-0	8	25	154545.007
	3	Col-0	8	26	143558.267
	3	Col-0	8	27	119843.898
	3	Col-0	8	28	162688.977
	3	Col-0	8	29	160783.759
	3	Col-0	8	30	147533.81
	3	Col-0	8	31	165177.65
	3	Col-0	8	32	132482.484
	3	Col-0	8	33	135200.256
	3	Col-0	8	34	182482.32
	3	Col-0	8	35	179992.609
	3	Col-0	8	36	172680.014
	3	Col-0	8	37	178214.466
	3	Col-0	8	38	168523.009
	3	Col-0	8	39	180083.729
	3	Col-0	8	40	169739.763
	3	Col-0	8	41	173821.743
	3	Col-0	8	42	163631.591
	3	Col-0	8	43	149622.696
	3	Col-0	8	44	165920.89
	3	Col-0	8	45	193847.43
	3	Col-0	8	46	169730.547
	3	Col-0	8	47	175299.656
	3	Col-0	8	48	185881.547
	3	Col-0	8	49	147837.804
	3	Col-0	8	50	166235.268
	3	Col-0	8	51	179353.599
	3	Col-0	8	52	132299.595
	3	Col-0	8	53	173636.127
	3	Col-0	8	54	178924.866
	3	Col-0	8	55	167460.978
	3	Col-0	8	56	175787.967
	3	Col-0	8	57	177901.256
	3	Col-0	8	58	186553.396
	3	Col-0	8	59	165759.158
	3	Col-0	8	60	171019.471
	3	Col-0	8	61	193785.645
	3	Col-0	8	62	160578.803
	3	Col-0	8	63	169359.836
	3	Col-0	8	64	150388.392
	3	Col-0	8	65	172210.783
	3	Col-0	8	66	170266.366
	3	Col-0	8	67	166855.197
	3	Col-0	8	68	167583.51
	3	Col-0	8	69	148134.788
	3	Col-0	8	70	162770.622
	3	Col-0	8	71	173313.183
	3	Col-0	8	72	159082.199
	3	Col-0	8	73	172569.034
	3	Col-0	8	74	194411.545
	3	Col-0	8	75	190851.495
	3	Col-0	8	76	127225.936
	3	Col-0	8	77	161474.17
	3	Col-0	8	78	170205.1
	3	Col-0	8	79	163685.329
	3	Col-0	8	80	110482.006
	3	Col-0	8	81	120981.213
	3	Col-0	8	82	144772.295
	3	Col-0	8	83	158828.957
	3	Col-0	8	84	152447.814
	3	Col-0	8	85	167393.871
	3	Col-0	8	86	164498.532
	3	Col-0	8	87	168905.922
	3	Col-0	8	88	174732.945
	3	Col-0	8	89	136457.637
	3	Col-0	8	90	152370.712
	3	Col-0	8	91	133072.819
	3	Col-0	8	92	159473.808
	3	Col-0	8	93	162978.044
	3	Col-0	8	94	138913.99
	3	Col-0	8	95	167573.516
	3	Col-0	8	96	134795.537
	3	Col-0	8	97	136756.05
	3	Col-0	8	98	146916.607
	3	Col-0	8	99	163475.441
	3	Col-0	8	100	163875.877
	3	Col-0	8	101	126850.292
	3	Col-0	8	102	152969.354
	3	Col-0	8	103	150158.774
	3	Col-0	7	1	166522.847
	3	Col-0	7	4	138127.88
	3	Col-0	7	7	154698.048
	3	Col-0	7	10	145140.448
	3	Col-0	7	13	136925.666
	3	Col-0	7	16	167713.506
	3	Col-0	7	19	140004.034
	3	Col-0	7	22	103191.234
	3	Col-0	7	25	133582.836
	3	Col-0	7	28	144743.431
	3	Col-0	7	31	181490.669
	3	Col-0	7	34	146375.378
	3	Col-0	7	37	110911.887
	3	Col-0	7	40	124775.386
	3	Col-0	7	43	143429.175
	3	Col-0	7	46	126010.447
	3	Col-0	7	49	129405.468
	3	Col-0	7	52	114905.159
	3	Col-0	7	55	132483.836
	3	Col-0	7	58	148398.369
	3	Col-0	7	61	138138.785
	3	Col-0	7	64	130589.895
	3	Col-0	7	67	146161.031
	3	Col-0	7	70	154935.504
	3	Col-0	7	73	138526.194
	3	Col-0	7	76	147779.735
	3	Col-0	7	79	137506.909
	3	Col-0	7	82	156766.998
	3	Col-0	7	85	175224.226
	3	Col-0	7	88	138177.344
	3	Col-0	7	91	143333.362
	3	Col-0	7	94	146776.679
	3	Col-0	7	97	138059.46
	3	Col-0	7	100	151536.069
	3	Col-0	7	103	150780.337
	3	Col-0	7	106	137790.325
	3	Col-0	7	109	153665.78
	3	Col-0	7	112	141696.871
	3	Col-0	7	115	126062.249
	3	Col-0	7	118	140753.016
	3	Col-0	7	121	148642.707
	3	Col-0	7	124	157709.944
	3	Col-0	7	127	134063.462
	3	Col-0	7	130	148536.247
	3	Col-0	7	133	151132.043
	3	Col-0	7	136	140350.417
	3	Col-0	7	139	140332.891
	3	Col-0	7	142	130683.372
	3	Col-0	7	145	125393.501
	3	Col-0	7	148	156059.432
	3	Col-0	7	151	135527.151
	3	Col-0	7	154	134791.022
	3	Col-0	7	157	133884.558
	3	Col-0	7	160	142694.605
	3	Col-0	7	163	164346.528
	3	Col-0	7	166	143279.093
	3	Col-0	7	169	136599.666
	3	Col-0	7	172	137884.061
	3	Col-0	7	175	147924.105
	3	Col-0	7	178	124705.798
	3	Col-0	7	181	163881.481
	3	Col-0	7	184	155342.647
	3	Col-0	7	187	174510.818
	3	Col-0	7	190	136261.982
	3	Col-0	7	193	152901.608
	3	Col-0	7	196	149883.35
	3	Col-0	7	199	177264.874
	3	Col-0	6	1	147963.443
	3	Col-0	6	2	136131.374
	3	Col-0	6	3	136403.105
	3	Col-0	6	4	118356.395
	3	Col-0	6	5	137683.736
	3	Col-0	6	6	148000.964
	3	Col-0	6	7	129684.859
	3	Col-0	6	8	126295.421
	3	Col-0	6	9	141008
	3	Col-0	6	10	143730.508
	3	Col-0	6	11	142403.788
	3	Col-0	6	12	135041.202
	3	Col-0	6	13	127259.918
	3	Col-0	6	14	125777.924
	3	Col-0	6	15	130558.866
	3	Col-0	6	16	134621.985
	3	Col-0	6	17	140080.763
	3	Col-0	6	18	135008.875
	3	Col-0	6	19	143975.235
	3	Col-0	6	20	118847.797
	3	Col-0	6	21	117524.193
	3	Col-0	6	22	132016.972
	3	Col-0	6	23	150303.086
	3	Col-0	6	24	143052.412
	3	Col-0	6	25	133845.22
	3	Col-0	6	26	132529.925
	3	Col-0	6	27	127909.841
	3	Col-0	6	28	125878.411
	3	Col-0	6	29	128287.772
	3	Col-0	6	30	135890.022
	3	Col-0	6	31	146410.692
	3	Col-0	6	32	148122.613
	3	Col-0	6	33	121970.048
	3	Col-0	6	34	127715.877
	3	Col-0	6	35	135793.949
	3	Col-0	6	36	138870.76
	3	Col-0	6	37	145723.249
	3	Col-0	6	38	145226.784
	3	Col-0	6	39	127968.783
	3	Col-0	6	40	133182.834
	3	Col-0	6	41	128532.499
	3	Col-0	6	42	121200.553
	3	Col-0	6	43	127683.42
	3	Col-0	6	44	130250.003
	3	Col-0	6	45	130863.574
	3	Col-0	6	46	127319.25
	3	Col-0	6	47	148971.174
	3	Col-0	6	48	137672.7
	3	Col-0	6	49	127194.485
	3	Col-0	6	50	135528.319
	3	Col-0	6	51	136801.29
	3	Col-0	6	52	142343.937
	3	Col-0	6	53	124274.248
	3	Col-0	6	54	148895.094
	3	Col-0	6	55	158970.711
	3	Col-0	6	56	141601.057
	3	Col-0	6	57	160269.517
	3	Col-0	6	58	146780.833
	3	Col-0	6	59	125291.585
	3	Col-0	6	60	130907.067
	3	Col-0	6	61	136475.29
	3	Col-0	6	62	124947.539
	3	Col-0	6	63	116542.299
	3	Col-0	6	64	110662.876
	3	Col-0	6	65	116949.052
	3	Col-0	6	66	120036.379
	3	Col-0	6	67	138050.372
	3	Col-0	6	68	139095.883
	3	Col-0	6	69	122447.038
	3	Col-0	6	70	119405.411
	3	Col-0	6	71	119830.86
	3	Col-0	6	72	131677.86
	3	Col-0	6	73	145082.804
	3	Col-0	6	74	135889.633
	3	Col-0	6	75	151852.462
	3	Col-0	6	76	119298.692
	3	Col-0	6	77	142537.642
	3	Col-0	6	78	148889.771
	3	Col-0	6	79	134845.68
	3	Col-0	6	80	127402.47
	3	Col-0	6	81	137250.757
	3	Col-0	6	82	123207.315
	3	Col-0	6	83	130197.553
	3	Col-0	6	84	129636.303
	3	Col-0	6	85	122234.509
	3	Col-0	6	86	160688.604
	3	Col-0	6	87	133564.53
	3	Col-0	6	88	136772.208
	3	Col-0	6	89	138906.722
	3	Col-0	6	90	141405.405
	3	Col-0	6	91	122140.383
	3	Col-0	6	92	136318.327
	3	Col-0	6	93	143428.916
	3	Col-0	6	94	139210.002
	3	Col-0	6	95	132745.96
	3	Col-0	6	96	160673.414
	3	Col-0	6	97	138733.271
	3	Col-0	6	98	159966.107
	3	Col-0	6	99	150160.015
	3	Col-0	6	100	121828.534
	3	Col-0	6	101	145983.685
	3	Col-0	6	102	138080.233
	3	Col-0	6	103	135587.911
	3	Col-0	6	104	142654.228
	3	Col-0	6	105	149654.332
	3	Col-0	6	106	128653.37
	3	Col-0	6	107	127096.204
	3	Col-0	6	108	136009.205
	3	Col-0	6	109	146931.564
	3	Col-0	6	110	143924.861
	3	Col-0	6	111	118185.151
	3	Col-0	6	112	156149.403
	3	Col-0	6	113	130776.978
	3	Col-0	6	114	144719.024
	3	Col-0	6	115	153052.469
	3	Col-0	6	116	134733.119
	3	Col-0	6	117	128142.105
	3	Col-0	6	118	137566.111
	3	Col-0	6	119	141003.326
	3	Col-0	6	120	120905.972
	3	Col-0	5	1	134752.684
	3	Col-0	5	2	113096.093
	3	Col-0	5	3	118705.341
	3	Col-0	5	4	127908.117
	3	Col-0	5	5	143576.879
	3	Col-0	5	6	123613.644
	3	Col-0	5	7	147758.921
	3	Col-0	5	8	138257.279
	3	Col-0	5	9	123569.242
	3	Col-0	5	10	158557.42
	3	Col-0	5	11	89042.9948
	3	Col-0	5	12	159433.115
	3	Col-0	5	13	156054.843
	3	Col-0	5	14	130077.684
	3	Col-0	5	15	124851.56
	3	Col-0	5	16	94045.6831
	3	Col-0	5	17	130437.958
	3	Col-0	5	18	101011.9
	3	Col-0	5	19	93505.5958
	3	Col-0	5	20	158589.878
	3	Col-0	5	21	155366.102
	3	Col-0	5	22	125654.421
	3	Col-0	5	23	135967.621
	3	Col-0	5	24	122079.069
	3	Col-0	5	25	111634.612
	3	Col-0	5	26	122643.564
	3	Col-0	5	27	125265.584
	3	Col-0	5	28	128974.4
	3	Col-0	5	29	130025.233
	3	Col-0	5	30	133366.374
	3	Col-0	5	31	126142.577
	3	Col-0	5	32	133370.139
	3	Col-0	5	33	115004.055
	3	Col-0	5	34	95238.4191
	3	Col-0	5	35	113370.941
	3	Col-0	5	36	99533.8007
	3	Col-0	5	37	86631.5571
	3	Col-0	5	38	99801.3776
	3	Col-0	5	39	123501.082
	3	Col-0	5	40	125350.751
	3	Col-0	5	41	135946.329
	3	Col-0	5	42	107811.547
	3	Col-0	5	43	96694.7073
	3	Col-0	5	44	100838.709
	3	Col-0	5	45	90066.6939
	3	Col-0	5	46	111419.875
	3	Col-0	5	47	100038.834
	3	Col-0	5	48	97250.8933
	3	Col-0	5	49	125682.853
	3	Col-0	5	50	99223.2505
	3	Col-0	5	51	136549.124
	3	Col-0	5	52	112890.964
	3	Col-0	5	53	105608.874
	3	Col-0	5	54	93399.9152
	3	Col-0	5	55	136430.59
	3	Col-0	5	56	126471.692
	3	Col-0	5	57	86063.9461
	3	Col-0	5	58	97251.0231
	3	Col-0	5	59	88369.4437
	3	Col-0	5	60	81204.3291
	3	Col-0	5	61	119514.174
	3	Col-0	5	62	111195.791
	3	Col-0	5	63	113969.321
	3	Col-0	5	64	105892.03
	3	Col-0	5	65	111739.903
	3	Col-0	5	66	116853.205
	3	Col-0	5	67	128916.496
	3	Col-0	5	68	78845.8614
	3	Col-0	5	69	136984.309
	3	Col-0	5	70	110305.296
	3	Col-0	5	71	126142.577
	3	Col-0	5	72	107091.907
	3	Col-0	5	73	128407.827
	3	Col-0	5	74	98119.7068
	3	Col-0	5	75	91261.2475
	3	Col-0	5	76	146897.897
	3	Col-0	5	77	119093.918
	3	Col-0	5	78	136479.925
	3	Col-0	5	79	103764.398
	3	Col-0	5	80	132278.539
	3	Col-0	5	81	102912.202
	3	Col-0	5	82	115221.648
	3	Col-0	5	83	87911.538
	3	Col-0	5	84	111917.379
	3	Col-0	5	85	110388.127
	3	Col-0	5	86	138062.147
	3	Col-0	5	87	121099.771
	3	Col-0	5	88	114105.511
	3	Col-0	5	89	144075.032
	3	Col-0	5	90	157935.022
	3	Col-0	5	91	116187.963
	3	Col-0	5	92	162147.962
	3	Col-0	5	93	118125.007
	3	Col-0	5	94	128296.564
	3	Col-0	4	1	79854.6302
	3	Col-0	4	2	58303.4601
	3	Col-0	4	3	75428.641
	3	Col-0	4	4	61165.7929
	3	Col-0	4	5	95867.3092
	3	Col-0	4	6	58464.4477
	3	Col-0	4	7	75211.0481
	3	Col-0	4	8	52734.3294
	3	Col-0	4	9	77307.0022
	3	Col-0	4	10	78974.3918
	3	Col-0	4	11	82030.2991
	3	Col-0	4	12	55035.5426
	3	Col-0	4	13	62290.8881
	3	Col-0	4	14	68267.811
	3	Col-0	4	15	66864.3628
	3	Col-0	4	16	73446.8063
	3	Col-0	4	17	68418.412
	3	Col-0	4	18	63114.5212
	3	Col-0	4	19	62317.1135
	3	Col-0	4	20	71943.5201
	3	Col-0	4	21	58403.9475
	3	Col-0	4	22	73503.8011
	3	Col-0	4	23	84296.3288
	3	Col-0	4	24	53023.7175
	3	Col-0	4	25	68625.3589
	3	Col-0	4	26	71606.8743
	3	Col-0	4	27	70895.6729
	3	Col-0	4	28	65716.6773
	3	Col-0	4	29	60337.6158
	3	Col-0	4	30	85714.8368
	3	Col-0	4	31	79329.7329
	3	Col-0	4	32	78391.2014
	3	Col-0	4	33	55332.7204
	3	Col-0	4	34	75220.1361
	3	Col-0	4	35	64053.572
	3	Col-0	4	36	66860.2082
	3	Col-0	4	37	52046.3673
	3	Col-0	4	38	64578.8588
	3	Col-0	4	39	67446.3847
	3	Col-0	4	40	65236.3112
	3	Col-0	4	41	68220.1636
	3	Col-0	4	42	57243.409
	3	Col-0	4	43	59017.388
	3	Col-0	4	44	70580.1892
	3	Col-0	4	45	74747.8194
	3	Col-0	4	46	86020.843
	3	Col-0	4	47	83269.384
	3	Col-0	4	48	69184.2713
	3	Col-0	4	49	57067.2315
	3	Col-0	4	50	67422.3664
	3	Col-0	4	51	62731.0073
	3	Col-0	4	52	61385.9823
	3	Col-0	4	53	60693.8656
	3	Col-0	4	54	67834.7023
	3	Col-0	4	55	56352.7843
	3	Col-0	4	56	68143.0454
	3	Col-0	4	57	85921.6539
	3	Col-0	4	58	71569.8732
	3	Col-0	4	59	75288.0365
	3	Col-0	4	60	69566.8764
	3	Col-0	4	61	79020.481
	3	Col-0	4	62	82651.01
	3	Col-0	4	63	58439.5206
	3	Col-0	4	64	67686.6976
	3	Col-0	4	65	72368.9686
	3	Col-0	4	66	84150.661
	3	Col-0	4	67	71190.1243
	3	Col-0	4	68	70604.0777
	3	Col-0	4	69	68734.6746
	3	Col-0	4	70	70454.515
	3	Col-0	4	71	70361.6875
	3	Col-0	4	72	65425.4716
	3	Col-0	4	73	57539.4184
	3	Col-0	4	74	59523.7198
	3	Col-0	4	75	68890.5988
	3	Col-0	4	76	76137.6353
	3	Col-0	4	77	66765.9526
	3	Col-0	4	78	66881.5001
	3	Col-0	4	79	73308.2791
	3	Col-0	4	80	89811.5806
	3	Col-0	4	81	69529.3559
	3	Col-0	4	82	70709.1091
[truncated: 3,340 more rows]

## Sheet: Supp Fig. 2
	Supp Fig. 2 c,d
	Replicate	Genotype	Time (DPA)	Seed	Area	Embryo
	1	Col-0	0	1	12361.3486798011	Ovule
	1	Col-0	0	2	9551.26819946706	Ovule
	1	Col-0	0	3	11591.9576605867	Ovule
	1	Col-0	0	4	13969.2556926126	Ovule
	1	Col-0	0	5	11327.4794977317	Ovule
	1	Col-0	0	6	9800.719193978	Ovule
	1	Col-0	0	7	10167.3821015724	Ovule
	1	Col-0	0	8	9494.16495975974	Ovule
	1	Col-0	0	8	9662.4692452129	Ovule
	1	Col-0	0	8	11958.6205681811	Ovule
	1	Col-0	0	9	11393.5990384454	Ovule
	1	Col-0	0	9	9343.89327631941	Ovule
	1	Col-0	0	9	10425.8493970898	Ovule
	1	Col-0	0	11	11038.9578655263	Ovule
	1	Col-0	0	11	11576.9304922426	Ovule
	1	Col-0	0	13	10488.9635041347	Ovule
	1	Col-0	0	13	11507.8055178601	Ovule
	1	Col-0	0	14	10915.7350851052	Ovule
	1	Col-0	0	15	10371.7515910512	Ovule
	1	Col-0	0	15	8685.70330285079	Ovule
	1	Col-0	0	17	8890.07279232963	Ovule
	1	Col-0	0	20	11159.1752122785	Ovule
	1	Col-0	0	21	10597.1591162117	Ovule
	1	Col-0	0	22	11805.3434510719	Ovule
	1	Col-0	0	22	9893.887637711	Ovule
	1	Col-0	0	24	10711.3655956264	Ovule
	1	Col-0	0	25	10516.0124071539	Ovule
	1	Col-0	0	27	11399.6099057831	Ovule
	1	Col-0	0	28	10762.4579679961	Ovule
	1	Col-0	0	29	8896.08365966724	Ovule
	1	Col-0	0	30	10951.8002891309	Ovule
	1	Col-0	0	31	10461.9146011154	Ovule
	1	Col-0	0	32	11255.3490896803	Ovule
	1	Col-0	0	33	11093.0556715648	Ovule
	1	Col-0	0	34	10510.0015398163	Ovule
	1	Col-0	0	35	11324.4740640629	Ovule
	1	Col-0	0	37	10431.8602644274	Ovule
	1	Col-0	0	37	10552.0776111796	Ovule
	1	Col-0	0	37	11588.9522269179	Ovule
	1	Col-0	0	39	11838.4032214288	Ovule
	1	Col-0	0	40	11288.4088600372	Ovule
	1	Col-0	0	41	11038.9578655263	Ovule
	1	Col-0	0	42	11087.0448042272	Ovule
	1	Col-0	0	43	9488.15409242212	Ovule
	1	Col-0	0	43	12938.391944212	Ovule
	1	Col-0	0	44	13202.870107067	Ovule
	1	Col-0	0	44	14161.6034474162	Ovule
	1	Col-0	0	46	11742.229344027	Ovule
	1	Col-0	0	47	10044.1593211513	Ovule
	1	Col-0	0	48	9016.3010064195	Ovule
	1	Col-0	0	49	9422.03455170838	Ovule
	1	Col-0	0	50	10996.881794163	Ovule
	1	Col-0	0	52	13572.5384483302	Ovule
	1	Col-0	0	55	10485.9580704659	Ovule
	1	Col-0	0	57	14387.0109725767	Ovule
	1	Col-0	0	58	8884.06192499202	Ovule
	1	Col-0	0	58	9770.66485728993	Ovule
	1	Col-0	1	1	13055.6038572954	Preglobular
	1	Col-0	1	1	14964.0542369876	Preglobular
	1	Col-0	1	2	15811.586531591	Preglobular
	1	Col-0	1	3	14759.6847475087	Preglobular
	1	Col-0	1	4	14771.7064821839	Preglobular
	1	Col-0	1	5	17076.8741061585	Preglobular
	1	Col-0	1	6	21831.4701702104	Preglobular
	1	Col-0	1	7	16659.1188261944	Preglobular
	1	Col-0	1	8	16346.5537246386	Preglobular
	1	Col-0	1	9	23968.3335087318	Preglobular
	1	Col-0	1	10	20046.2425709394	Preglobular
	1	Col-0	1	11	15180.4454611416	Preglobular
	1	Col-0	1	11	15303.6682415627	Preglobular
	1	Col-0	1	12	17584.7923961868	Preglobular
	1	Col-0	1	12	16166.2277045102	Preglobular
	1	Col-0	1	13	22041.8505270269	Preglobular
	1	Col-0	1	14	15441.9181903278	Preglobular
	1	Col-0	1	15	24091.5562891529	Preglobular
	1	Col-0	1	16	21374.6442525518	Preglobular
	1	Col-0	1	19	21077.10631934	Preglobular
	1	Col-0	1	19	16055.0266587643	Preglobular
	1	Col-0	1	19	21609.0680787187	Preglobular
	1	Col-0	1	20	22874.3556532863	Preglobular
	1	Col-0	1	21	22748.1274391964	Preglobular
	1	Col-0	1	22	22258.2417511809	Preglobular
	1	Col-0	1	23	12012.7183742196	Preglobular
	1	Col-0	1	23	13359.1526578449	Preglobular
	1	Col-0	1	23	12571.7290366176	Preglobular
	1	Col-0	1	24	15526.0703330544	Preglobular
	1	Col-0	1	27	16190.2711738606	Preglobular
	1	Col-0	1	28	28488.5057466168	Preglobular
	1	Col-0	1	29	16547.9177804486	Preglobular
	1	Col-0	1	29	25984.979500501	Preglobular
	1	Col-0	1	29	19820.8350457789	Preglobular
	1	Col-0	1	30	22775.1763422157	Preglobular
	1	Col-0	1	31	13855.049213198	Preglobular
	1	Col-0	1	32	16472.7819387284	Preglobular
	1	Col-0	1	33	16385.624362333	Preglobular
	1	Col-0	1	34	14940.0107676371	Preglobular
	1	Col-0	1	36	14759.6847475087	Preglobular
	1	Col-0	1	37	23081.7305764339	Preglobular
	1	Col-0	1	38	22579.8231537432	Preglobular
	1	Col-0	1	39	24713.6810585959	Preglobular
	1	Col-0	1	40	24046.4747841208	Preglobular
	1	Col-0	1	41	13572.5384483302	Preglobular
	1	Col-0	1	42	17593.8086971933	Preglobular
	1	Col-0	1	43	13512.429774954	Preglobular
	1	Col-0	1	43	15072.2498490646	Preglobular
	1	Col-0	1	43	14065.4295700144	Preglobular
	1	Col-0	1	45	22841.2958829294	Preglobular
	1	Col-0	1	46	21939.6657822875	Preglobular
	1	Col-0	1	47	23048.6708060771	Preglobular
	1	Col-0	1	48	16319.5048216193	Preglobular
	1	Col-0	1	49	14233.7338554676	Preglobular
	1	Col-0	1	50	17623.8630338813	Preglobular
	1	Col-0	1	52	16424.6950000275	Preglobular
	1	Col-0	1	53	15048.2063797141	Preglobular
	1	Col-0	1	54	16668.1351272009	Preglobular
	1	Col-0	1	55	16433.7113010339	Preglobular
	1	Col-0	1	56	14933.9999002995	Preglobular
	1	Col-0	1	57	15811.586531591	Preglobular
	1	Col-0	1	58	9623.39860751841	Preglobular
	1	Col-0	1	59	12574.7344702864	Preglobular
	1	Col-0	1	60	13226.9135764174	Preglobular
	1	Col-0	1	61	12833.2017658038	Preglobular
	1	Col-0	1	61	16698.1894638889	Preglobular
	1	Col-0	1	62	13936.1959222557	Preglobular
	1	Col-0	1	62	14558.3206916987	Preglobular
	1	Col-0	1	63	15375.7986496141	Preglobular
	1	Col-0	1	64	14173.6251820915	Preglobular
	1	Col-0	1	65	18276.0421400123	Preglobular
	1	Col-0	1	66	15505.0322973727	Preglobular
	1	Col-0	1	67	14741.6521454959	Preglobular
	1	Col-0	1	68	16577.9721171367	Preglobular
	1	Col-0	1	69	13951.2230905998	Preglobular
	1	Col-0	1	70	14146.5762790722	Preglobular
	1	Col-0	1	71	16043.0049240891	Preglobular
	1	Col-0	1	72	13452.3211015779	Preglobular
	1	Col-0	1	73	15868.6897712983	Preglobular
	1	Col-0	1	74	13551.5004126485	Preglobular
	1	Col-0	1	75	20415.9109122026	Preglobular
	1	Col-0	1	76	15306.6736752315	Preglobular
	1	Col-0	1	76	20220.5577237301	Preglobular
	1	Col-0	1	77	17978.5042068005	Preglobular
	1	Col-0	1	78	15859.6734702919	Preglobular
	1	Col-0	1	79	13933.1904885869	Preglobular
	1	Col-0	1	80	11784.3054153903	Preglobular
	1	Col-0	1	82	16800.3742086283	Preglobular
	1	Col-0	1	83	15027.1683440325	Preglobular
	1	Col-0	1	83	15874.7006386359	Preglobular
	1	Col-0	2	1	38583.7574401379	Preglobular
	1	Col-0	2	3	41499.0280988802	Preglobular
	1	Col-0	2	4	51152.4810430866	Early Globular
	1	Col-0	2	5	40879.908763106	Preglobular
	1	Col-0	2	6	39419.2680000661	Preglobular
	1	Col-0	2	7	45279.8636542387	Early Globular
	1	Col-0	2	8	43536.712126331	Early Globular
	1	Col-0	2	9	53190.1650705375	Early Globular
	1	Col-0	2	10	49911.2369378696	Early Globular
	1	Col-0	2	11	47999.7811245086	Preglobular
	1	Col-0	2	12	46704.439213253	Early Globular
	1	Col-0	2	13	48381.471200447	Early Globular
	1	Col-0	2	14	42139.1854703359	Early Globular
	1	Col-0	2	15	46797.607656986	Early Globular
	1	Col-0	2	16	47921.6398491197	Preglobular
	1	Col-0	2	17	49839.1065298182	Early Globular
	1	Col-0	2	18	49775.9924227732	Early Globular
	1	Col-0	2	19	54040.7027988097	Early Globular
	1	Col-0	2	20	45886.9612553377	Preglobular
	1	Col-0	2	21	54752.9905783168	Early Globular
	1	Col-0	2	22	48862.3405874561	Preglobular
	1	Col-0	2	23	50960.133288283	Early Globular
	1	Col-0	2	24	38144.9641244921	Early Globular
	1	Col-0	2	25	51242.6440531508	Early Globular
	1	Col-0	2	26	44005.5597786648	Early Globular
	1	Col-0	2	27	49162.8839543367	Early Globular
	1	Col-0	2	28	41390.8324868031	Early Globular
	1	Col-0	2	29	48712.0689040158	Early Globular
	1	Col-0	2	30	52006.0242050277	Preglobular
	1	Col-0	2	31	58116.0708537113	Early Globular
	1	Col-0	2	32	48606.8787256075	Early Globular
	1	Col-0	2	33	52291.5404035643	Early Globular
	1	Col-0	2	34	48098.9604355792	Early Globular
	1	Col-0	2	35	46857.7163303621	Early Globular
	1	Col-0	2	36	53586.8823148199	Unidentified
	1	Col-0	2	37	44297.086844539	Preglobular
	1	Col-0	2	38	57614.1634310206	Early Globular
	1	Col-0	2	39	51828.7036185681	Early Globular
	1	Col-0	2	40	45394.0701336534	Preglobular
	1	Col-0	2	41	57094.2234063171	Early Globular
	1	Col-0	2	42	52883.6108363192	Early Globular
	1	Col-0	2	43	64226.1175023949	Early Globular
	1	Col-0	2	44	52652.1924438211	Early Globular
	1	Col-0	2	45	51804.6601492176	Early Globular
	1	Col-0	2	46	52640.1707091459	Early Globular
	1	Col-0	2	47	57644.2177677087	Early Globular
	1	Col-0	2	48	47113.1781922107	Early Globular
	1	Col-0	2	49	46575.2055654943	Preglobular
	1	Col-0	2	50	60045.5592690851	Early Globular
	1	Col-0	2	51	49625.7207393329	Early Globular
	1	Col-0	2	52	52703.2848161908	Early Globular
	1	Col-0	2	53	45418.1136030038	Early Globular
	1	Col-0	2	54	36567.1114483687	Preglobular
	1	Col-0	2	55	49018.623138234	Preglobular
	1	Col-0	2	56	55432.2185874671	Early Globular
	1	Col-0	2	57	50437.1878299107	Early Globular
	1	Col-0	2	58	56075.3813925917	Early Globular
	1	Col-0	2	59	57809.516619493	Early Globular
	1	Col-0	2	60	47921.6398491197	Early Globular
	1	Col-0	2	61	41324.7129460894	Preglobular
	1	Col-0	2	62	46617.2816368576	Early Globular
	1	Col-0	2	63	47849.5094410683	Early Globular
	1	Col-0	2	64	49730.9109177412	Preglobular
	1	Col-0	2	65	44684.7877878151	Preglobular
	1	Col-0	2	66	55032.4959095158	Early Globular
	1	Col-0	2	68	48053.8789305471	Early Globular
	1	Col-0	2	69	50674.6170897464	Early Globular
	1	Col-0	2	70	52081.1600467479	Unidentified
	1	Col-0	2	71	50659.5899214024	Early Globular
	1	Col-0	2	72	52853.5564996311	Early Globular
	1	Col-0	2	73	46647.3359735457	Early Globular
	1	Col-0	2	74	54245.0722882885	Early Globular
	1	Col-0	2	75	52369.6816789533	Early Globular
	1	Col-0	2	76	54365.2896350408	Early Globular
	1	Col-0	2	77	52613.1218061266	Early Globular
	1	Col-0	2	78	57166.3538143685	Unidentified
	1	Col-0	2	79	42647.1037603642	Early Globular
	1	Col-0	2	80	50061.5086213099	Unidentified
	1	Col-0	2	81	46548.156662475	Early Globular
	1	Col-0	2	82	46575.2055654943	Preglobular
	1	Col-0	2	83	57316.6254978088	Preglobular
	1	Col-0	2	84	50497.2965032868	Early Globular
	1	Col-0	2	86	51576.2471903884	Unidentified
	1	Col-0	3	2	70624.685783284	Early Globular
	1	Col-0	3	2	67276.6326762335	Early Globular
	1	Col-0	3	3	71622.4897613277	Early Globular
	1	Col-0	3	4	67832.6379049627	Globular
	1	Col-0	3	5	69605.8437695585	Early Globular
	1	Col-0	3	6	53361.4747896594	Early Globular
	1	Col-0	3	7	71036.4301959104	Early Globular
	1	Col-0	3	8	53619.9420851768	Globular
	1	Col-0	3	9	71980.1363679157	Early Globular
	1	Col-0	3	10	60854.020925994	Early Globular
	1	Col-0	3	11	73176.2989681007	Early Globular
	1	Col-0	3	12	58807.3205975368	Early Globular
	1	Col-0	3	13	97204.7411502087	Globular
	1	Col-0	3	14	59910.3147539888	Early Globular
	1	Col-0	3	15	52516.9479287248	Unidentified
	1	Col-0	3	16	65166.8182407314	Early Globular
	1	Col-0	3	17	51170.5136450995	Unidentified
	1	Col-0	3	18	59925.3419223328	Globular
	1	Col-0	3	19	72325.7612398284	Early Globular
	1	Col-0	3	20	78679.2480156854	Globular
	1	Col-0	3	21	60875.0589616757	Early Globular
	1	Col-0	3	22	48450.5961748296	Unidentified
	1	Col-0	3	23	74258.255088871	Early Globular
	1	Col-0	3	24	65891.1277549137	Early Globular
	1	Col-0	3	25	81336.0513789103	Early Globular
	1	Col-0	3	26	62996.8951318531	Early Globular
	1	Col-0	3	27	58708.1412864662	Early Globular
	1	Col-0	3	28	53382.5128253411	Early Globular
	1	Col-0	3	29	66660.5187741282	Globular
	1	Col-0	3	30	70588.6205792583	Early Globular
	1	Col-0	3	31	66408.0623459484	Early Globular
	1	Col-0	3	32	68238.3714502516	Early Globular
	1	Col-0	3	33	80148.9050797318	Globular
	1	Col-0	3	34	65650.6930614092	Early Globular
	1	Col-0	3	35	61488.1674301122	Early Globular
	1	Col-0	3	36	80894.2526295958	Globular
	1	Col-0	3	37	70771.9520330555	Early Globular
	1	Col-0	3	38	67844.659639638	Early Globular
	1	Col-0	3	39	68424.7083377176	Early Globular
	1	Col-0	3	40	56496.1421062246	Preglobular
	1	Col-0	3	41	75343.2166433102	Globular
	1	Col-0	3	42	70561.571676239	Early Globular
	1	Col-0	3	43	64613.818445671	Early Globular
	1	Col-0	3	44	71000.3649918848	Globular
	1	Col-0	3	45	67550.1271400949	Early Globular
	1	Col-0	3	46	68112.1432361617	Early Globular
	1	Col-0	3	47	64274.2044410958	Globular
	1	Col-0	3	48	68250.3931849268	Globular
	1	Col-0	3	49	53962.5615234207	Early Globular
	1	Col-0	3	50	67517.067369738	Early Globular
	1	Col-0	3	51	66789.7524218869	Early Globular
	1	Col-0	3	52	58518.7989653314	Early Globular
	1	Col-0	3	53	69398.4688464109	Globular
	1	Col-0	3	54	69299.2895353403	Globular
	1	Col-0	3	55	75673.8143468789	Early Globular
	1	Col-0	3	56	72632.3154740467	Preglobular
	1	Col-0	3	57	65912.1657905954	Globular
	1	Col-0	4	1	126759.473979413	Triangular
	1	Col-0	4	2	80857.5401651113	Globular
	1	Col-0	4	2	77901.7812619257	Globular
	1	Col-0	4	3	103727.098458403	Unidentified
	1	Col-0	4	4	81032.8817949613	Globular
	1	Col-0	4	5	127448.316096681	Early Globular
	1	Col-0	4	6	105255.075518525	Globular
	1	Col-0	4	7	95248.0782149429	Globular
	1	Col-0	4	7	87771.0101420539	Globular
	1	Col-0	4	8	71839.9706299688	Globular
	1	Col-0	4	9	88334.6082380003	Early Globular
	1	Col-0	4	10	74232.131437208	Triangular
	1	Col-0	4	11	87357.7048716932	Triangular
	1	Col-0	4	12	85115.8368900397	Globular
	1	Col-0	4	13	108311.029638767	Globular
	1	Col-0	4	14	57324.1885588157	Globular
	1	Col-0	4	15	114836.243149614	Globular
	1	Col-0	4	16	84639.9096090183	Globular
	1	Col-0	4	17	107872.675564142	Globular
	1	Col-0	4	18	66003.5992363904	Globular
	1	Col-0	4	18	99819.4849931749	Globular
	1	Col-0	4	19	99305.9845057571	Globular
	1	Col-0	4	20	100383.083089121	Globular
	1	Col-0	4	21	108486.371268617	Triangular
	1	Col-0	4	22	87758.4857399218	Globular
	1	Col-0	4	23	73205.1304623723	Globular
	1	Col-0	4	24	119332.503515053	Globular
	1	Col-0	4	25	85666.910583854	Globular
	1	Col-0	4	26	84564.7631962255	Globular
	1	Col-0	4	27	115662.853690335	Globular
	1	Col-0	4	28	78402.7573472114	Early Globular
	1	Col-0	4	29	87771.0101420539	Globular
	1	Col-0	4	30	68959.358139576	Unidentified
	1	Col-0	4	31	98128.6907053357	Globular
	1	Col-0	4	32	62722.2058777691	Globular
	1	Col-0	4	33	85165.9344985683	Unidentified
	1	Col-0	4	34	94772.1509339215	Globular
	1	Col-0	4	35	85416.4225412111	Unidentified
	1	Col-0	4	36	63085.4135396012	Globular
	1	Col-0	4	37	57599.7254057229	Unidentified
	1	Col-0	4	37	71151.1285127009	Globular
	1	Col-0	4	39	65101.8422828762	Early Globular
	1	Col-0	4	40	65878.355215069	Globular
	1	Col-0	4	42	67481.4786879832	Globular
	1	Col-0	4	43	54218.1368300444	Globular
	1	Col-0	4	44	66341.7580939583	Globular
	1	Col-0	4	45	78365.184140815	Globular
	1	Col-0	4	46	97427.3241859357	Globular
	1	Col-0	4	47	84902.9220537933	Early Globular
	1	Col-0	4	47	127135.206043377	Globular
	1	Col-0	4	48	80306.466471297	Globular
	1	Col-0	4	49	58864.6900210693	Early Globular
	1	Col-0	4	51	67343.7102645297	Early Globular
	1	Col-0	4	51	70149.1763421296	Globular
	1	Col-0	4	53	68320.6136308368	Globular
	1	Col-0	4	54	97001.4945134429	Globular
	1	Col-0	4	54	99932.2046123642	Early Globular
	1	Col-0	4	56	86831.6799821432	Globular
	1	Col-0	4	57	73004.740028258	Early Globular
	1	Col-0	4	58	108924.725343242	Globular
	1	Col-0	4	59	66229.038474769	Unidentified
	1	Col-0	4	60	88672.7670955682	Globular
	1	Col-0	4	62	106657.808557325	Globular
	1	Col-0	4	63	96047.2810107674	Globular
	1	Col-0	4	64	58440.6576899424	Early Globular
	1	Col-0	4	65	74468.6354456875	Globular
	1	Col-0	4	66	71168.6692773379	Globular
	1	Col-0	4	68	96239.9969425218	Triangular
	1	Col-0	4	69	91494.4171794763	Unidentified
	1	Col-0	6	1	192011.609087875	Heart
	1	Col-0	6	2	200678.495363318	Heart
	1	Col-0	6	3	168190.19623254	Heart
	1	Col-0	6	4	150868.948083787	Heart
	1	Col-0	6	5	201868.313565871	Heart
	1	Col-0	6	6	188604.971707932	Heart
	1	Col-0	6	7	129013.866363199	Triangular
	1	Col-0	6	8	172911.895836358	Heart
	1	Col-0	6	9	155152.29361298	Heart
	1	Col-0	6	10	117203.355152589	Heart
	1	Col-0	6	11	157682.222843673	Heart
	1	Col-0	6	12	117817.050857064	Heart
	1	Col-0	6	13	150843.899279523	Heart
	1	Col-0	6	14	150768.75286673	Heart
	1	Col-0	6	15	129239.305601577	Heart
	1	Col-0	6	15	135701.897101763	Heart
	1	Col-0	6	16	153724.511769916	Heart
	1	Col-0	6	16	156792.990292291	Heart
	1	Col-0	6	17	200716.068569714	Torpedo
	1	Col-0	6	17	198912.554662685	Heart
	1	Col-0	6	18	185273.480740782	Heart
	1	Col-0	6	19	188003.800405589	Heart
	1	Col-0	6	19	120497.272913342	Heart
	1	Col-0	6	20	166486.877542569	Heart
	1	Col-0	6	21	194503.965112171	Heart
	1	Col-0	6	22	172310.724534015	Heart
	1	Col-0	6	23	120572.419326135	Heart
	1	Col-0	6	24	171496.638395426	Heart
	1	Col-0	6	25	113997.10820676	Heart
	1	Col-0	6	26	146723.370978048	Triangular
	1	Col-0	6	27	142465.07425312	Heart
	1	Col-0	6	28	205675.731814042	Heart
	1	Col-0	6	29	181866.84336084	Heart
	1	Col-0	6	30	167225.817268365	Heart
	1	Col-0	6	31	158183.198928958	Torpedo
	1	Col-0	6	32	166198.81629353	Heart
	1	Col-0	6	33	160287.298487158	Heart
	1	Col-0	6	34	120772.809760249	Heart
	1	Col-0	6	35	138870.570841195	Torpedo
	1	Col-0	6	36	190496.156429886	Heart
	1	Col-0	6	36	182493.063467447	Unidentified
	1	Col-0	6	37	154663.841929826	Heart
	1	Col-0	6	38	197384.577602564	Heart
	1	Col-0	6	39	168027.379004822	Heart
	1	Col-0	6	40	183156.85678045	Heart
	1	Col-0	6	41	140360.97469492	Heart
	1	Col-0	6	42	186889.128615829	Heart
	1	Col-0	6	43	109563.469851982	Heart
	1	Col-0	6	44	173863.750398401	Heart
	1	Col-0	6	45	159498.261152833	Heart
	1	Col-0	6	46	179261.767717354	Torpedo
	1	Col-0	6	47	168390.586666655	Heart
	1	Col-0	6	48	187064.470245679	Heart
	1	Col-0	6	48	103952.537696782	Heart
	1	Col-0	6	48	97164.3117411607	Torpedo
	1	Col-0	6	49	172924.42023849	Heart
	1	Col-0	6	50	154400.829485051	Unidentified
	1	Col-0	6	51	163581.216247912	Heart
	1	Col-0	6	52	127373.169683888	Heart
	1	Col-0	6	53	123352.83659947	Heart
	1	Col-0	6	54	105029.636280146	Heart
	1	Col-0	6	55	135989.958350802	Torpedo
	1	Col-0	6	56	154062.670627484	Torpedo
	1	Col-0	6	57	138745.326819873	Heart
	1	Col-0	6	58	181528.684503272	Torpedo
	1	Col-0	6	59	179524.780162129	Heart
	1	Col-0	6	60	156054.050566494	Heart
	1	Col-0	6	61	184183.857755286	Torpedo
	1	Col-0	6	62	135626.75068897	Heart
	1	Col-0	6	63	160387.493704216	Heart
	1	Col-0	6	64	99932.2046123642	Heart
	1	Col-0	6	65	139847.474207502	Torpedo
	1	Col-0	6	66	154588.695517034	Heart
	1	Col-0	6	67	200039.750854578	Torpedo
	1	Col-0	6	68	134912.859767438	Heart
	1	Col-0	6	69	170106.429758758	Triangular
	1	Col-0	6	70	169229.721609508	Torpedo
	1	Col-0	6	71	183119.283574054	Heart
	1	Col-0	6	72	145308.113537116	Heart
	1	Col-0	6	73	192362.292347575	Heart
	1	Col-0	6	74	166035.999065812	Heart
	1	Col-0	6	76	188855.459750575	Triangular
	1	Col-0	6	77	147474.835105977	Torpedo
	1	Col-0	6	78	186613.591768922	Heart
	1	Col-0	6	79	158270.869743883	Torpedo
	1	Col-0	6	80	153085.767261177	Triangular
	1	Col-0	6	81	156680.270673101	Heart
	1	Col-0	5	1	191335.291372739	Heart
	1	Col-0	5	2	136854.14209792	Heart
	1	Col-0	5	3	149892.04471748	Heart
	1	Col-0	5	4	126008.009851485	Heart
	1	Col-0	5	5	142928.477132009	Heart
	1	Col-0	5	6	147825.518365677	Heart
	1	Col-0	5	7	121261.261443403	Triangular
	1	Col-0	5	8	115237.024017842	Heart
	1	Col-0	5	8	159022.333871812	Torpedo
	1	Col-0	5	10	142302.257025402	Heart
	1	Col-0	5	11	155415.306057755	Torpedo
	1	Col-0	5	12	136290.544001974	Heart
	1	Col-0	5	13	160963.616202294	Heart
	1	Col-0	5	14	148702.226514927	Heart
	1	Col-0	5	15	131669.039615213	Heart
	1	Col-0	5	16	131831.856842931	Heart
	1	Col-0	5	17	122601.372471542	Heart
	1	Col-0	5	17	172711.505402244	Torpedo
	1	Col-0	5	18	131543.795593892	Torpedo
	1	Col-0	5	18	116677.330263039	Heart
	1	Col-0	5	20	157168.722356255	Torpedo
	1	Col-0	5	21	147049.005433484	Heart
	1	Col-0	5	22	138244.350734588	Heart
	1	Col-0	5	23	121474.176279649	Heart
	1	Col-0	5	24	126271.02229626	Heart
	1	Col-0	5	25	128575.512288574	Heart
	1	Col-0	5	26	133961.005205395	Heart
	1	Col-0	5	27	158095.528114033	Heart
	1	Col-0	5	28	119532.893949167	Heart
	1	Col-0	5	29	129389.598427163	Heart
	1	Col-0	5	30	136929.288510713	Heart
	1	Col-0	5	31	153386.352912348	Triangular
	1	Col-0	5	32	150004.764336669	Heart
	1	Col-0	5	33	156755.417085894	Heart
	1	Col-0	5	34	145658.796796816	Heart
	1	Col-0	5	35	139158.632090234	Heart
	1	Col-0	5	36	147863.091572073	Heart
	1	Col-0	5	37	163017.618151965	Heart
	1	Col-0	5	38	151470.11938613	Heart
	1	Col-0	5	39	142878.37952348	Heart
	1	Col-0	5	40	148865.043742644	Heart
	1	Col-0	5	41	150342.923194237	Heart
	1	Col-0	5	42	138507.363179363	Unidentified
	1	Col-0	5	43	102349.414223868	Heart
	1	Col-0	5	44	153987.524214691	Heart
	1	Col-0	5	45	131894.478853592	Heart
	1	Col-0	5	46	147324.542280391	Heart
	1	Col-0	5	47	142402.452242459	Heart
	1	Col-0	5	48	130779.807063831	Heart
	1	Col-0	5	49	160625.457344726	Heart
	1	Col-0	5	50	139859.998609634	Heart
	1	Col-0	5	50	145821.614024534	Heart
	1	Col-0	5	52	144757.039843302	Torpedo
	1	Col-0	5	53	174176.860451704	Heart
	1	Col-0	5	53	126947.340011395	Heart
	1	Col-0	5	54	147725.32314862	Heart
	1	Col-0	5	55	134875.286561041	Heart
	1	Col-0	5	56	138820.473232666	Heart
	1	Col-0	5	57	131744.186028006	Heart
	1	Col-0	5	59	136002.482752934	Heart
	1	Col-0	5	60	126095.68066641	Heart
	1	Col-0	5	61	134687.420529059	Heart
	1	Col-0	5	61	148639.604504266	Heart
	1	Col-0	5	62	149253.300208741	Heart
	1	Col-0	5	63	168378.062264522	Torpedo
	1	Col-0	5	64	151307.302158412	Heart
	1	Col-0	5	65	132257.686515424	Heart
	1	Col-0	5	66	153874.804595501	Heart
	1	Col-0	5	67	120785.334162381	Heart
	1	Col-0	5	68	125569.65577686	Heart
	1	Col-0	5	69	153286.157695291	Heart
	1	Col-0	5	70	137292.496172545	Heart
	1	Col-0	5	71	120159.114055774	Heart
	1	Col-0	5	72	135964.909546538	Heart
	1	Col-0	5	73	131117.965921399	Heart
	1	Col-0	5	74	144331.210170809	Heart
	1	Col-0	5	75	144481.502996395	Heart
	1	Col-0	5	76	133460.029120109	Heart
	1	Col-0	5	77	143379.355608766	Triangular
	1	Col-0	5	78	121599.420300971	Heart
	1	Col-0	5	79	110628.044033214	Heart
	1	Col-0	5	80	122275.738016106	Heart
	1	Col-0	5	81	133397.407109449	Heart
	1	Col-0	5	82	137655.703834377	Heart
	1	Col-0	5	83	112168.545495467	Heart
	1	Col-0	5	84	153273.633293159	Heart
	1	Col-0	5	85	144531.600604923	Heart
	1	Col-0	5	86	122413.50643956	Torpedo
	1	Col-0	5	88	138269.399538852	Heart
	1	Col-0	7	1	160111.956857308	Torpedo
	1	Col-0	7	2	177408.156201797	Torpedo
	1	Col-0	7	3	146335.114511952	Torpedo
	1	Col-0	7	4	168064.952211219	Torpedo
	1	Col-0	7	5	167138.14645344	Torpedo
	1	Col-0	7	6	121048.346607156	Heart
	1	Col-0	7	7	123878.86148902	Heart
	1	Col-0	7	7	201768.118348814	Torpedo
	1	Col-0	7	8	127222.876858302	Torpedo
	1	Col-0	7	9	178660.596415011	Torpedo
	1	Col-0	7	10	212576.677388853	Torpedo
	1	Col-0	7	11	189819.83871475	Torpedo
	1	Col-0	7	12	175141.239415879	Torpedo
	1	Col-0	7	13	168227.769438937	Torpedo
	1	Col-0	7	14	207366.526101882	Torpedo
	1	Col-0	7	15	119858.528404603	Torpedo
	1	Col-0	7	16	177007.375333568	Torpedo
	1	Col-0	7	17	218475.670793092	Torpedo
	1	Col-0	7	18	180414.012713511	Torpedo
	1	Col-0	7	19	139258.827307291	Heart
	1	Col-0	7	20	181791.696948047	Torpedo
	1	Col-0	7	21	189118.47219535	Torpedo
	1	Col-0	7	22	166950.280421458	Torpedo
	1	Col-0	7	23	176957.27772504	Torpedo
	1	Col-0	7	24	168090.001015483	Torpedo
	1	Col-0	7	25	163117.813369023	Torpedo
	1	Col-0	7	26	190759.168874661	Torpedo
	1	Col-0	7	27	198687.115424307	Torpedo
	1	Col-0	7	28	205087.084913832	Torpedo
	1	Col-0	7	29	186162.713292165	Torpedo
	1	Col-0	7	30	133585.273141431	Torpedo
	1	Col-0	7	31	178122.047123329	Torpedo
	1	Col-0	7	32	175880.179141676	Torpedo
	1	Col-0	7	33	114310.218260064	Heart
	1	Col-0	7	34	179900.512226093	Torpedo
	1	Col-0	7	35	168828.940741279	Torpedo
	1	Col-0	7	36	129301.927612238	Heart
	1	Col-0	7	37	143867.80729192	Torpedo
	1	Col-0	7	38	167263.390474762	Torpedo
	1	Col-0	7	39	138970.766058252	Torpedo
	1	Col-0	7	40	188980.703771897	Torpedo
	1	Col-0	7	41	177821.461472158	Torpedo
	1	Col-0	7	42	165121.717710165	Torpedo
	1	Col-0	7	43	183394.820420961	Torpedo
	1	Col-0	7	44	153323.730901687	Torpedo
	1	Col-0	7	45	193063.658866975	Torpedo
	1	Col-0	7	46	194954.843588929	Torpedo
	1	Col-0	7	47	157556.978822351	Torpedo
	1	Col-0	7	48	188842.935348443	Torpedo
	1	Col-0	7	49	188229.239643968	Torpedo
	1	Col-0	7	50	137229.874161884	Torpedo
	1	Col-0	7	50	157143.673551991	Torpedo
	1	Col-0	7	51	171083.333125065	Torpedo
	1	Col-0	7	52	186287.957313486	Torpedo
	1	Col-0	7	53	184584.638623515	Torpedo
	1	Col-0	7	54	164282.582767312	Torpedo
	1	Col-0	7	55	188867.984152707	Torpedo
	1	Col-0	7	56	139634.559371256	Torpedo
	1	Col-0	7	57	179161.572500297	Torpedo
	1	Col-0	7	58	111805.337833635	Heart
	1	Col-0	7	59	177257.863376211	Torpedo
	1	Col-0	7	60	130792.331465963	Torpedo
	1	Col-0	7	61	172786.651815036	Torpedo
	1	Col-0	7	62	195117.660816646	Heart
	1	Col-0	7	63	159673.602782683	Torpedo
	1	Col-0	7	63	161301.775059862	Torpedo
	1	Col-0	7	64	160838.372180973	Torpedo
	1	Col-0	7	65	138069.009104738	Torpedo
	1	Col-0	7	66	142991.09914267	Torpedo
	1	Col-0	7	67	134499.554497077	Heart
	1	Col-0	7	68	172849.273825697	Torpedo
	1	Col-0	7	69	171120.906331462	Torpedo
	1	Col-0	7	70	139258.827307291	Torpedo
	1	Col-0	7	71	128462.792669385	Torpedo
	1	Col-0	7	72	149866.995913216	Torpedo
	1	Col-0	7	73	182555.685478108	Torpedo
	1	Col-0	7	74	209533.247670742	Torpedo
	1	Col-0	7	75	170269.246986476	Torpedo
	1	Col-0	7	76	152296.729926852	Torpedo
	1	Col-0	7	78	167676.695745122	Torpedo
	1	Col-0	7	79	187026.897039282	Torpedo
	1	Col-0	7	80	190796.742081057	Torpedo
	1	Col-0	7	81	169367.490032962	Torpedo
	1	Col-0	7	82	187740.787960815	Torpedo
	1	Col-0	7	83	177608.546635911	Torpedo
	1	Col-0	7	84	210910.931905278	Torpedo
	1	Col-0	7	85	187903.605188532	Torpedo
	1	Col-0	7	86	149353.495425798	Torpedo
	1	Col-0	7	87	202206.472423439	Heart
	1	Col-0	7	88	188592.4473058	Torpedo
	1	Col-0	8	1	190057.802355261	Bent
	1	Col-0	8	2	200954.032210225	Bent
	1	Col-0	8	3	148201.250429641	Torpedo
	1	Col-0	8	4	200828.788188903	Bent
	1	Col-0	8	5	184785.029057629	Bent
	1	Col-0	8	6	159861.468814666	Bent
	1	Col-0	8	7	131881.954451459	Torpedo
	1	Col-0	8	8	165509.974176262	Bent
	1	Col-0	8	9	194879.697176136	Bent
	1	Col-0	8	10	168515.830687976	Bent
	1	Col-0	8	11	141012.243605791	Bent
	1	Col-0	8	12	166587.072759626	Bent
	1	Col-0	8	13	145232.967124323	Bent
	1	Col-0	8	14	169004.282371129	Bent
	1	Col-0	8	15	190170.52197445	Bent
	1	Col-0	8	16	162529.166468812	Bent
	1	Col-0	8	17	169354.965630829	Bent
	1	Col-0	8	18	144055.673323902	Bent
	1	Col-0	8	19	149228.251404477	Bent
	1	Col-0	8	20	186801.457800904	Bent
	1	Col-0	8	21	165622.693795451	Bent
	1	Col-0	8	22	164019.570322537	Bent
	1	Col-0	8	23	171985.090078579	Bent
	1	Col-0	8	24	182167.429012011	Bent
	1	Col-0	8	25	174252.006864497	Bent
	1	Col-0	8	27	173325.201106719	Bent
	1	Col-0	8	28	176669.216476001	Bent
	1	Col-0	8	29	210347.333809332	Bent
	1	Col-0	8	30	205249.90214155	Bent
	1	Col-0	8	31	163405.874618062	Bent
	1	Col-0	8	32	183194.429986847	Bent
	1	Col-0	8	33	193577.159354393	Bent
	1	Col-0	8	34	149190.67819808	Bent
	1	Col-0	8	35	189394.009042257	Bent
	1	Col-0	8	36	174928.324579633	Bent
	1	Col-0	8	37	179387.011738676	Bent
	1	Col-0	8	38	197885.55368785	Bent
	1	Col-0	8	39	157444.259203162	Bent
	1	Col-0	8	40	185010.468296007	Bent
	1	Col-0	8	41	179875.463421829	Bent
	1	Col-0	8	42	194353.672286586	Mature
	1	Col-0	8	43	197998.273307039	Bent
	1	Col-0	8	44	202081.228402118	Mature
	1	Col-0	8	45	183695.406072132	Bent
	1	Col-0	8	46	215544.960694171	Bent
	1	Col-0	8	47	222696.394311624	Bent
	1	Col-0	8	48	203145.80258335	Bent
	1	Col-0	8	49	179023.804076843	Torpedo
	1	Col-0	8	50	168766.318730619	Torpedo
	1	Col-0	8	51	154062.670627484	Bent
	1	Col-0	8	52	156054.050566494	Torpedo
	1	Col-0	8	53	184584.638623515	Torpedo
	1	Col-0	8	54	187853.507580004	Bent
	1	Col-0	8	55	160926.042995898	Bent
	1	Col-0	8	56	202056.179597853	Bent
	1	Col-0	8	57	165835.608631697	Bent
	1	Col-0	8	58	199826.836018332	Torpedo
	1	Col-0	8	59	202507.05807461	Torpedo
	1	Col-0	8	60	189682.070291297	Bent
	1	Col-0	8	61	186375.628128411	Bent
	1	Col-0	8	63	148602.03129787	Torpedo
	1	Col-0	8	64	176180.764792847	Bent
	1	Col-0	8	65	166474.353140437	Torpedo
	1	Col-0	8	66	196357.576627728	Bent
	1	Col-0	8	67	162216.056415508	Bent
	1	Col-0	8	68	188542.349697272	Bent
	1	Col-0	8	69	170958.089103744	Torpedo
	1	Col-0	8	70	212276.091737681	Bent
	1	Col-0	8	71	191134.900938625	Bent
	1	Col-0	9	1	215582.533900567	Bent
	1	Col-0	9	2	253631.667578016	Mature
	1	Col-0	9	3	232703.391615206	Mature
	1	Col-0	9	4	267947.059215054	Mature
	1	Col-0	9	5	271716.904256829	Mature
	1	Col-0	9	6	232277.561942713	Bent
	1	Col-0	9	7	229973.071950399	Mature
	1	Col-0	9	8	199751.689605539	Bent
	1	Col-0	9	9	203847.16910275	Mature
	1	Col-0	9	10	215094.082217413	Bent
	1	Col-0	9	11	210660.443862635	Bent
	1	Col-0	9	12	206602.537571821	Bent
	1	Col-0	9	13	207967.697404224	Bent
	1	Col-0	9	14	231776.585857427	Mature
	1	Col-0	9	15	200227.61688656	Mature
	1	Col-0	9	16	234870.113184066	Mature
	1	Col-0	9	17	234431.759109441	Mature
	1	Col-0	9	18	206352.049529178	Mature
	1	Col-0	9	19	213641.251570085	Mature
	1	Col-0	9	20	200665.970961185	Bent
	1	Col-0	9	21	211512.103207621	Mature
	1	Col-0	9	22	188842.935348443	Bent
	1	Col-0	9	23	192500.060771029	Mature
	1	Col-0	9	24	199952.080039653	Mature
	1	Col-0	9	25	200377.909712146	Mature
	1	Col-0	9	26	237149.554372116	Mature
	1	Col-0	9	27	201041.70302515	Mature
	1	Col-0	9	28	169417.58764149	Mature
	1	Col-0	9	29	233993.405034816	Mature
	1	Col-0	9	30	195956.7957595	Mature
	1	Col-0	9	31	245064.97651963	Bent
	1	Col-0	9	32	219089.366497567	Mature
	1	Col-0	9	33	248308.796671855	Mature
	1	Col-0	9	34	228595.387715863	Mature
	1	Col-0	9	35	207479.245721071	Mature
	1	Col-0	9	36	226403.617342738	Mature
	1	Col-0	9	37	218400.524380299	Bent
	1	Col-0	9	38	228031.789619917	Mature
	1	Col-0	9	39	226641.580983249	Mature
	1	Col-0	9	40	232265.037540581	Mature
	1	Col-0	9	41	226892.069025892	Bent
	1	Col-0	9	42	187853.507580004	Mature
	1	Col-0	9	43	211249.090762846	Mature
	1	Col-0	9	44	189581.875074239	Mature
	1	Col-0	9	45	209195.088813174	Mature
	1	Col-0	9	46	247068.880860773	Mature
	1	Col-0	9	47	222195.418226338	Mature
	1	Col-0	9	48	201780.642750946	Mature
	1	Col-0	9	49	193239.000496825	Mature
	1	Col-0	9	50	212576.677388853	Mature
	1	Col-0	9	51	223648.248873667	Bent
	1	Col-0	9	52	196983.796734336	Bent
	1	Col-0	9	53	193414.342126675	Mature
	1	Col-0	9	54	194979.892393193	Mature
	1	Col-0	9	55	225251.372346581	Mature
	1	Col-0	9	56	229647.437494963	Mature
	1	Col-0	9	57	204009.986330467	Mature
	1	Col-0	9	58	235183.22323737	Mature
	1	Col-0	9	59	223485.431645949	Mature
	1	Col-0	9	60	225201.274738052	Bent
	1	Col-0	9	61	207792.355774375	Mature
	1	Col-0	9	62	192537.633977425	Mature
	1	Col-0	9	63	210197.040983746	Mature
	1	Col-0	9	64	233492.428949531	Bent
	1	Col-0	9	65	218162.560739788	Mature
	1	Col-0	9	66	180000.70744315	Mature
	1	Col-0	9	67	216409.144441288	Mature
	1	Col-0	9	68	190233.143985111	Mature
	1	Col-0	9	69	180388.963909247	Mature
	1	Col-0	9	70	198624.493413646	Mature
	1	Col-0	9	71	230211.035590909	Mature
	1	Col-0	9	72	184396.772591532	Mature
	1	Col-0	9	73	190258.192789375	Mature
	1	Col-0	9	74	227230.22788346	Mature
	1	Col-0	9	75	185148.236719461	Mature
	1	Col-0	9	76	223072.126375588	Mature
	1	Col-0	9	77	227806.350381538	Mature
	1	Col-0	9	78	180839.842386004	Bent
	1	Col-0	9	79	198048.370915568	Mature
	1	Col-0	9	80	219415.000953003	Mature
	1	Col-0	9	81	203959.888721939	Mature
	1	Col-0	9	82	183908.320908379	Mature
	1	Col-0	9	83	210723.065873296	Mature
	1	Col-0	9	84	209257.710823835	Mature
	1	Col-0	9	85	228269.753260427	Mature
	1	Col-0	9	86	214330.093687353	Bent
	1	Col-0	9	87	212376.286954739	Mature
	1	Col-0	9	88	195242.904837968	Mature
	1	Col-0	9	89	209019.747183324	Bent
	1	Col-0	9	90	191798.694251629	Mature
	1	Col-0	9	91	205400.194967135	Mature
	1	ede1-3	0	1	12254.8223966462	Ovule
	1	ede1-3	0	2	13104.1699798119	Ovule
	1	ede1-3	0	3	13214.4331554891	Ovule
	1	ede1-3	0	4	13295.237880546	Ovule
	1	ede1-3	0	5	12867.9488101152	Ovule
	1	ede1-3	0	6	12835.7382620902	Ovule
	1	ede1-3	0	7	11957.7594301528	Ovule
	1	ede1-3	0	8	12304.9294409373	Ovule
	1	ede1-3	0	9	12620.8544967291	Ovule
	1	ede1-3	0	10	13664.987671066	Ovule
	1	ede1-3	0	10	11947.0215323931	Ovule
	1	ede1-3	0	11	11195.2743315887	Ovule
	1	ede1-3	0	12	14088.2854139465	Ovule
	1	ede1-3	0	13	16001.1723897201	Ovule
	1	ede1-3	0	14	16948.1203552471	Ovule
	1	ede1-3	0	15	9414.81199242215	Ovule
	1	ede1-3	0	16	11711.6275645449	Ovule
	1	ede1-3	0	16	11459.164302279	Ovule
	1	ede1-3	0	17	8782.82663490889	Ovule
	1	ede1-3	0	18	11592.1393583671	Ovule
	1	ede1-3	0	18	10118.2417985621	Ovule
	1	ede1-3	0	19	12588.0935292232	Ovule
	1	ede1-3	0	20	10849.3404056957	Ovule
	1	ede1-3	0	22	11020.722160537	Ovule
	1	ede1-3	0	23	11302.3702363098	Ovule
	1	ede1-3	0	24	12707.4401989631	Ovule
	1	ede1-3	0	25	13928.6008593887	Ovule
	1	ede1-3	0	26	12035.6736666213	Ovule
	1	ede1-3	0	26	11702.540925228	Ovule
	1	ede1-3	0	26	10134.4838911313	Ovule
	1	ede1-3	0	26	12526.6981676915	Ovule
	1	ede1-3	0	28	12454.1528801029	Ovule
	1	ede1-3	0	29	11552.6318206519	Ovule
	1	ede1-3	0	30	10809.6944767967	Ovule
	1	ede1-3	0	31	11664.2726176585	Ovule
	1	ede1-3	0	32	11855.6173007602	Ovule
	1	ede1-3	0	33	13075.8123681536	Ovule
	1	ede1-3	0	33	11740.8092327975	Ovule
	1	ede1-3	0	33	10614.0848290312	Ovule
	1	ede1-3	0	35	11831.8014361332	Ovule
	1	ede1-3	0	36	10355.0133877398	Ovule
	1	ede1-3	0	37	10106.6766989539	Ovule
	1	ede1-3	0	38	12938.4308109638	Ovule
	1	ede1-3	0	39	11391.2991529055	Ovule
	1	ede1-3	0	40	12379.2643781525	Ovule
	1	ede1-3	0	41	11761.184189355	Ovule
	1	ede1-3	0	42	13067.5529306852	Ovule
	1	ede1-3	0	42	11217.4357925186	Ovule
	1	ede1-3	0	43	11697.5871498995	Ovule
	1	ede1-3	0	44	13739.0458259137	Ovule
	1	ede1-3	0	45	15393.8269534282	Ovule
	1	ede1-3	0	46	12756.8615778436	Ovule
	1	ede1-3	0	47	13047.1811193819	Ovule
	1	ede1-3	0	48	11318.2003005817	Ovule
	1	ede1-3	0	49	12527.1101959886	Ovule
	1	ede1-3	0	49	11787.063340722	Ovule
	1	ede1-3	0	50	12025.4861883425	Ovule
	1	ede1-3	0	51	11685.8836591075	Ovule
	1	ede1-3	0	52	12060.8640073235	Ovule
	1	ede1-3	0	53	11681.2035208924	Ovule
	1	ede1-3	0	54	11320.6787608731	Ovule
	1	ede1-3	0	55	10684.1516563285	Ovule
	1	ede1-3	0	56	12477.6919623623	Ovule
	1	ede1-3	0	57	12750.8038182991	Ovule
	1	ede1-3	0	58	10638.9983873659	Ovule
	1	ede1-3	0	59	11294.1107988414	Ovule
	1	ede1-3	0	60	10991.9525205816	Ovule
	1	ede1-3	0	61	11599.5747392411	Ovule
	1	ede1-3	0	62	11691.9414186521	Ovule
	1	ede1-3	0	63	11284.4768852978	Ovule
	1	ede1-3	0	64	13396.140779793	Ovule
	1	ede1-3	0	64	10610.0903562267	Ovule
	1	ede1-3	0	66	9415.77444020026	Ovule
	1	ede1-3	0	67	12788.5217063876	Ovule
	1	ede1-3	0	68	14102.737856889	Ovule
	1	ede1-3	0	69	10892.1504602965	Ovule
	1	ede1-3	0	70	10717.1894062019	Ovule
	1	ede1-3	0	71	8126.33660210395	Ovule
	1	ede1-3	0	72	12128.1787372161	Ovule
	1	ede1-3	0	73	11077.7141662212	Ovule
	1	ede1-3	0	74	12626.3618367927	Ovule
	1	ede1-3	0	74	11514.3635130824	Ovule
	1	ede1-3	0	76	11516.0147715252	Ovule
	1	ede1-3	0	77	12767.5963303492	Ovule
	1	ede1-3	0	77	10013.209180581	Ovule
	1	ede1-3	0	78	14199.7878197693	Ovule
	1	ede1-3	1	1	21165.6703123146	Preglobular
	1	ede1-3	1	2	20382.5366200796	Preglobular
	1	ede1-3	1	3	22813.4312325065	Preglobular
	1	ede1-3	1	3	20098.2748380859	Preglobular
	1	ede1-3	1	5	22204.9849572526	Preglobular
	1	ede1-3	1	6	21024.432673504	Preglobular
	1	ede1-3	1	7	20685.6573461175	Preglobular
	1	ede1-3	1	8	22976.4183039499	Preglobular
	1	ede1-3	1	9	21994.7813301066	Preglobular
	1	ede1-3	1	10	27156.1119817451	Preglobular
	1	ede1-3	1	11	22723.1278398355	Preglobular
	1	ede1-3	1	12	21402.7155386057	Preglobular
	1	ede1-3	1	13	16539.9638659739	Preglobular
	1	ede1-3	1	14	15762.8879332834	Preglobular
	1	ede1-3	1	15	25869.5646322373	Preglobular
	1	ede1-3	1	16	22266.9307382653	Preglobular
	1	ede1-3	1	17	22370.585734917	Preglobular
	1	ede1-3	1	17	20730.398586783	Preglobular
	1	ede1-3	1	18	23539.9880926087	Preglobular
	1	ede1-3	1	19	24563.0574997233	Preglobular
	1	ede1-3	1	20	22043.7875354358	Preglobular
	1	ede1-3	1	21	14577.5202653901	Preglobular
	1	ede1-3	1	22	21529.0855609224	Preglobular
	1	ede1-3	1	22	25338.6205651547	Preglobular
	1	ede1-3	1	23	22708.6722516387	Preglobular
	1	ede1-3	1	24	19864.9441569777	Preglobular
	1	ede1-3	1	25	23710.9578191529	Preglobular
	1	ede1-3	1	25	24292.0089305265	Preglobular
	1	ede1-3	1	26	21343.7986373653	Preglobular
	1	ede1-3	1	27	22447.6759147911	Preglobular
	1	ede1-3	1	28	21966.0116901511	Preglobular
	1	ede1-3	1	29	26463.1432909972	Preglobular
	1	ede1-3	1	30	24859.2964096223	Preglobular
	1	ede1-3	1	31	15673.9621619418	Preglobular
	1	ede1-3	1	32	20987.2652048964	Preglobular
	1	ede1-3	1	32	22259.7721397588	Preglobular
	1	ede1-3	1	34	19878.022123845	Preglobular
	1	ede1-3	1	35	27051.6297832449	Preglobular
	1	ede1-3	1	36	22264.7290603415	Preglobular
	1	ede1-3	1	37	22567.2993668985	Preglobular
	1	ede1-3	1	38	18015.377438292	Preglobular
	1	ede1-3	1	39	29437.9246914443	Preglobular
	1	ede1-3	1	40	16465.9057111262	Preglobular
	1	ede1-3	1	41	23975.8102376213	Preglobular
	1	ede1-3	1	42	26806.0483371179	Preglobular
	1	ede1-3	1	43	21666.7439004798	Preglobular
	1	ede1-3	1	44	23969.4788409633	Preglobular
	1	ede1-3	1	45	24232.8183921727	Preglobular
	1	ede1-3	1	46	25679.8743528326	Preglobular
	1	ede1-3	1	47	24280.8590044697	Preglobular
	1	ede1-3	1	48	28820.3917768736	Preglobular
	1	ede1-3	1	49	24527.8180719261	Preglobular
	1	ede1-3	1	50	21300.1613809159	Preglobular
	1	ede1-3	1	51	23095.3529453926	Preglobular
	1	ede1-3	1	51	20250.797648883	Preglobular
	1	ede1-3	1	53	19281.1378029451	Preglobular
	1	ede1-3	1	54	27267.063968087	Preglobular
	1	ede1-3	1	55	20226.8465383264	Preglobular
	1	ede1-3	1	56	25866.4005065354	Preglobular
	1	ede1-3	1	57	27630.2055795814	Preglobular
	1	ede1-3	1	58	26635.2170017575	Preglobular
	1	ede1-3	1	59	20937.7085800863	Preglobular
	1	ede1-3	1	60	26614.1563797894	Preglobular
	1	ede1-3	1	61	19614.9593550031	Preglobular
	1	ede1-3	1	62	22109.8630351827	Preglobular
	1	ede1-3	1	63	26857.6713939223	Preglobular
	1	ede1-3	1	64	25140.9444853951	Preglobular
	1	ede1-3	1	65	23952.8215748428	Preglobular
	1	ede1-3	1	66	23305.9686008357	Preglobular
	1	ede1-3	1	67	24359.3236604191	Preglobular
	1	ede1-3	1	68	19593.8955877809	Preglobular
	1	ede1-3	1	69	25424.9326302753	Preglobular
	1	ede1-3	1	70	24942.8563773382	Preglobular
	1	ede1-3	1	71	23485.886575513	Preglobular
	1	ede1-3	1	72	20824.8316981881	Preglobular
	1	ede1-3	1	73	24187.1147037292	Preglobular
	1	ede1-3	1	74	26701.0157191368	Preglobular
	1	ede1-3	1	75	24210.2417576914	Preglobular
	1	ede1-3	1	76	16901.1774366579	Preglobular
	1	ede1-3	1	77	23813.7887592102	Preglobular
	1	ede1-3	1	78	25996.0730457378	Preglobular
	1	ede1-3	1	79	23518.9243253864	Preglobular
	1	ede1-3	1	80	23811.9991095836	Preglobular
	1	ede1-3	1	81	18274.3104883997	Preglobular
	1	ede1-3	1	81	26048.796941504	Preglobular
	1	ede1-3	1	83	22461.1659099555	Preglobular
	1	ede1-3	1	84	26179.8471020359	Preglobular
	1	ede1-3	1	85	26278.2715409915	Preglobular
	1	ede1-3	1	86	24945.608474743	Preglobular
	1	ede1-3	1	87	22800.2148744554	Preglobular
	1	ede1-3	2	1	47015.0015244324	Preglobular
	1	ede1-3	2	2	48276.9058074647	Early Globular
	1	ede1-3	2	3	39904.1637026394	Early Globular
	1	ede1-3	2	4	37539.4829811432	Early Globular
	1	ede1-3	2	5	46983.6150330018	Early Globular
	1	ede1-3	2	6	39910.9071275945	Early Globular
	1	ede1-3	2	7	46609.1851042667	Early Globular
	1	ede1-3	2	8	36703.7637843257	Early Globular
	1	ede1-3	2	8	41741.6149022359	Unidentified
	1	ede1-3	2	9	41756.4825187298	Unidentified
	1	ede1-3	2	10	43211.5242797446	Early Globular
	1	ede1-3	2	11	45345.352780424	Early Globular
	1	ede1-3	2	12	43316.1417241744	Early Globular
	1	ede1-3	2	13	50068.1060443909	Preglobular
	1	ede1-3	2	14	21918.7951344486	Preglobular
	1	ede1-3	2	14	30199.8593705275	Early Globular
	1	ede1-3	2	15	38207.3965771184	Unidentified
	1	ede1-3	2	16	42401.1338148132	Preglobular
	1	ede1-3	2	17	43457.1025806175	Unidentified
	1	ede1-3	2	18	36670.9996715656	Preglobular
	1	ede1-3	2	19	43169.9503100353	Unidentified
	1	ede1-3	2	20	43958.1761687826	Preglobular
	1	ede1-3	2	21	45481.4951074681	Preglobular
	1	ede1-3	2	22	42794.9699618193	Unidentified
	1	ede1-3	2	23	38168.8514871813	Preglobular
	1	ede1-3	2	24	44818.4000408918	Early Globular
	1	ede1-3	2	25	43980.6144120802	Preglobular
	1	ede1-3	2	26	42946.5334700924	Preglobular
	1	ede1-3	2	27	42686.9084640659	Early Globular
	1	ede1-3	2	28	43645.9688034278	Preglobular
	1	ede1-3	2	29	48219.7785558509	Early Globular
	1	ede1-3	2	30	38278.9794169289	Unidentified
	1	ede1-3	2	31	34493.1218861398	Unidentified
	1	ede1-3	2	32	34449.0694561391	Early Globular
	1	ede1-3	2	33	36142.5340647744	Early Globular
	1	ede1-3	2	34	39015.8590012395	Early Globular
	1	ede1-3	2	35	47547.1848216606	Early Globular
	1	ede1-3	2	36	43796.9787469659	Early Globular
	1	ede1-3	2	37	39337.1530059112	Early Globular
	1	ede1-3	2	38	38211.3879046688	Early Globular
	1	ede1-3	2	39	44056.4653618086	Early Globular
	1	ede1-3	2	40	38345.3285537892	Preglobular
	1	ede1-3	2	41	37506.0300577184	Early Globular
	1	ede1-3	2	42	42756.7016542498	Early Globular
	1	ede1-3	2	43	38192.1169323273	Early Globular
	1	ede1-3	2	44	40138.0448032286	Early Globular
	1	ede1-3	2	45	42099.6643472181	Early Globular
	1	ede1-3	2	46	39765.9549436011	Preglobular
	1	ede1-3	2	47	40992.6197988362	Preglobular
	1	ede1-3	2	48	32038.1377719726	Preglobular
	1	ede1-3	2	49	30876.582823452	Unidentified
	1	ede1-3	2	50	48323.298306573	Early Globular
	1	ede1-3	2	51	41671.2712925711	Early Globular
	1	ede1-3	2	53	36191.4018789199	Early Globular
	1	ede1-3	2	54	37704.2597022132	Early Globular
	1	ede1-3	2	55	40466.767898266	Unidentified
	1	ede1-3	2	56	45087.2437869107	Early Globular
	1	ede1-3	2	57	36289.8263178755	Early Globular
	1	ede1-3	3	1	46498.6482914761	Early Globular
	1	ede1-3	3	2	42830.7629543516	Early Globular
	1	ede1-3	3	3	59493.7911805024	Early Globular
	1	ede1-3	3	3	35567.8143500588	Early Globular
	1	ede1-3	3	5	59391.5138051802	Early Globular
	1	ede1-3	3	6	51677.8722941266	Early Globular
	1	ede1-3	3	7	37950.9419873021	Unidentified
	1	ede1-3	3	8	51594.8658911458	Early Globular
	1	ede1-3	3	9	35318.7919958623	Early Globular
	1	ede1-3	3	10	38343.9540777139	Early Globular
	1	ede1-3	3	11	35229.727833337	Unidentified
	1	ede1-3	3	12	66198.1269167191	Early Globular
	1	ede1-3	3	13	57195.4627411206	Globular
	1	ede1-3	3	14	39447.9666010693	Early Globular
	1	ede1-3	3	15	50754.604947297	Early Globular
	1	ede1-3	3	16	57987.6799274183	Early Globular
	1	ede1-3	3	17	44939.2627231449	Early Globular
	1	ede1-3	3	18	58811.1483592171	Early Globular
	1	ede1-3	3	19	36092.8390487805	Early Globular
	1	ede1-3	3	20	52237.8627835322	Early Globular
	1	ede1-3	3	21	52184.730004723	Early Globular
	1	ede1-3	3	22	49089.49795032	Globular
	1	ede1-3	3	23	39497.9352541766	Unidentified
	1	ede1-3	3	24	36062.8301786794	Globular
	1	ede1-3	3	25	60193.2296590919	Globular
	1	ede1-3	3	26	52680.5698899379	Early Globular
	1	ede1-3	3	27	87947.6035830663	Globular
	1	ede1-3	3	28	65506.8094844141	Early Globular
	1	ede1-3	3	29	46529.896391723	Early Globular
	1	ede1-3	3	30	69055.8985712797	Early Globular
	1	ede1-3	3	31	61669.0552597073	Early Globular
	1	ede1-3	3	32	76976.7116844528	Early Globular
	1	ede1-3	3	33	69002.8978931459	Early Globular
	1	ede1-3	3	34	49459.1093496561	Early Globular
	1	ede1-3	3	35	42117.6960894138	Early Globular
	1	ede1-3	3	36	73594.7393877648	Globular
	1	ede1-3	3	37	73472.087055885	Globular
	1	ede1-3	3	38	68841.288443032	Globular
	1	ede1-3	3	39	52418.7463512417	Early Globular
	1	ede1-3	3	40	45553.7667579434	Early Globular
	1	ede1-3	3	41	40850.1460751341	Early Globular
	1	ede1-3	3	42	41733.0818276542	Early Globular
	1	ede1-3	3	43	68564.3205054744	Early Globular
	1	ede1-3	3	44	39795.0013659241	Early Globular
	1	ede1-3	3	45	39257.0339462647	Early Globular
	1	ede1-3	3	46	54431.0233590033	Early Globular
	1	ede1-3	3	47	61657.3549141694	Early Globular
	1	ede1-3	3	48	66178.1671337129	Early Globular
	1	ede1-3	3	49	58612.6450776089	Early Globular
	1	ede1-3	3	50	69062.2299679376	Early Globular
	1	ede1-3	3	51	63384.9581116401	Early Globular
	1	ede1-3	3	52	54486.7761345418	Early Globular
	1	ede1-3	3	53	69357.9184583557	Globular
	1	ede1-3	3	54	71461.8764801177	Early Globular
	1	ede1-3	3	55	49123.5012932257	Early Globular
	1	ede1-3	3	56	52322.5235902099	Globular
	1	ede1-3	3	57	63504.0311442666	Early Globular
	1	ede1-3	3	58	72298.5581247133	Globular
	1	ede1-3	3	59	61691.7702853723	Early Globular
	1	ede1-3	3	60	52039.2242559944	Early Globular
	1	ede1-3	3	62	56785.2429651073	Early Globular
	1	ede1-3	3	63	52861.3150664637	Early Globular
	1	ede1-3	4	1	142813.986734718	Triangular
	1	ede1-3	4	2	186535.350426019	Unidentified
	1	ede1-3	4	3	173033.73669266	Globular
	1	ede1-3	4	4	118184.495176272	Unidentified
	1	ede1-3	4	5	57978.5807070847	Globular
	1	ede1-3	4	6	174626.647525262	Unidentified
	1	ede1-3	4	7	138104.349180669	Early Globular
	1	ede1-3	4	8	148971.771652627	Globular
	1	ede1-3	4	9	130769.842898599	Globular
	1	ede1-3	4	10	152216.258598737	Early Globular
	1	ede1-3	4	11	175157.434329636	Globular
	1	ede1-3	4	12	129947.890479313	Globular
	1	ede1-3	4	13	133299.8539059	Unidentified
	1	ede1-3	4	14	146182.947114877	Globular
	1	ede1-3	4	15	165518.82806677	Globular
	1	ede1-3	4	16	122578.836725365	Early Globular
	1	ede1-3	4	17	53237.6919075342	Early Globular
	1	ede1-3	4	18	60598.5176765559	Early Globular
	1	ede1-3	4	19	68150.1660164859	Early Globular
	1	ede1-3	4	19	31674.4803387931	Globular
	1	ede1-3	4	20	57453.8265002222	Early Globular
	1	ede1-3	4	21	88452.759711153	Early Globular
	1	ede1-3	4	22	64202.167487627	Globular
	1	ede1-3	4	23	65517.6165777657	Early Globular
	1	ede1-3	4	24	72829.6437282338	Globular
	1	ede1-3	4	25	44083.2660726494	Early Globular
	1	ede1-3	4	26	39169.6493494698	Early Globular
	1	ede1-3	4	27	40349.1133752732	Early Globular
	1	ede1-3	4	28	63948.8361352083	Early Globular
	1	ede1-3	4	29	66278.1579092486	Globular
	1	ede1-3	4	30	147583.390408636	Globular
	1	ede1-3	4	31	75985.3024058821	Globular
	1	ede1-3	4	32	59408.6365689188	Early Globular
	1	ede1-3	4	33	61487.9169264094	Early Globular
	1	ede1-3	4	34	100597.24973653	Early Globular
	1	ede1-3	4	35	73126.2915211758	Globular
	1	ede1-3	4	36	62610.9016229594	Early Globular
	1	ede1-3	4	37	90896.6819663803	Globular
	1	ede1-3	4	38	102229.089380079	Early Globular
	1	ede1-3	4	39	112775.73366905	Globular
	1	ede1-3	4	40	113087.736592884	Early Globular
	1	ede1-3	4	41	76629.0478687625	Early Globular
	1	ede1-3	4	42	70094.5558580947	Early Globular
	1	ede1-3	4	43	124135.007843927	Globular
	1	ede1-3	4	44	135713.616318826	Early Globular
	1	ede1-3	4	45	100536.3827777	Early Globular
	1	ede1-3	4	46	45763.3570605248	Globular
	1	ede1-3	4	47	104315.496883534	Globular
	1	ede1-3	4	48	66805.1043582724	Early Globular
	1	ede1-3	4	49	170069.447860147	Unidentified
	1	ede1-3	4	50	72845.5461333519	Globular
	1	ede1-3	4	51	68520.2932375071	Early Globular
	1	ede1-3	4	52	86774.3105459578	Early Globular
	1	ede1-3	4	53	74996.1105315061	Unidentified
	1	ede1-3	4	54	75218.7316221423	Early Globular
	1	ede1-3	4	55	48180.4125545737	Unidentified
	1	ede1-3	4	56	34855.9112291664	Early Globular
	1	ede1-3	4	57	50778.4145214156	Early Globular
	1	ede1-3	4	58	57489.4685205541	Globular
	1	ede1-3	5	1	149616.611663961	Unidentified
	1	ede1-3	5	2	209307.088169157	Heart
	1	ede1-3	5	3	80756.9014672152	Globular
	1	ede1-3	5	4	203722.862367173	Triangular
	1	ede1-3	5	5	148511.718469436	Early Globular
	1	ede1-3	5	6	213777.651807972	Heart
	1	ede1-3	5	7	148479.916804454	Early Globular
	1	ede1-3	5	8	171763.796285206	Globular
	1	ede1-3	5	9	188750.618993099	Unidentified
	1	ede1-3	5	10	52598.3340742305	Early Globular
	1	ede1-3	5	11	185027.433797037	Unidentified
	1	ede1-3	5	12	214187.805533647	Unidentified
	1	ede1-3	5	13	274666.240550986	Triangular
	1	ede1-3	5	14	198639.263527261	Heart
	1	ede1-3	5	15	153086.465507604	Unidentified
	1	ede1-3	5	16	203823.208556431	Globular
	1	ede1-3	5	17	94992.733899851	Globular
	1	ede1-3	5	18	153326.086697066	Triangular
	1	ede1-3	5	19	212715.530924997	Globular
	1	ede1-3	5	20	187517.41515443	Triangular
	1	ede1-3	5	21	139153.860739648	Globular
	1	ede1-3	5	22	187353.465635209	Unidentified
	1	ede1-3	5	23	147048.215974685	Globular
	1	ede1-3	5	24	161516.542450818	Unidentified
	1	ede1-3	5	25	77977.9467370718	Globular
	1	ede1-3	5	26	92599.8056505927	Early Globular
	1	ede1-3	5	27	53213.017388517	Early Globular
	1	ede1-3	5	28	70373.1090037574	Globular
	1	ede1-3	5	29	54860.2090177028	Globular
	1	ede1-3	5	30	167615.655797313	Heart
	1	ede1-3	5	31	187596.924034766	Unidentified
	1	ede1-3	5	32	209370.147370149	Heart
	1	ede1-3	5	33	108968.104688849	Triangular
	1	ede1-3	5	34	92362.3767032921	Globular
	1	ede1-3	5	35	144023.060183342	Early Globular
	1	ede1-3	5	36	66617.5748684871	Early Globular
	1	ede1-3	5	37	86902.6211901017	Early Globular
	1	ede1-3	5	38	66220.5808862875	Globular
	1	ede1-3	5	39	77668.139200654	Globular
	1	ede1-3	5	40	89211.1056552204	Unidentified
	1	ede1-3	5	41	152050.1136921	Triangular
	1	ede1-3	5	42	62858.200377867	Early Globular
	1	ede1-3	5	43	70790.9402948786	Globular
	1	ede1-3	5	44	266875.518295821	Early Globular
	1	ede1-3	5	45	166077.579326029	Globular
	1	ede1-3	5	46	63291.9340741061	Globular
	1	ede1-3	5	47	80511.2476802422	Globular
	1	ede1-3	5	48	63018.3158322469	Globular
	1	ede1-3	5	50	82527.4688367414	Triangular
	1	ede1-3	5	51	77585.3403844489	Globular
	1	ede1-3	5	52	58948.5833857279	Early Globular
	1	ede1-3	5	54	66439.9151863088	Unidentified
	1	ede1-3	5	54	68510.4234299002	Early Globular
	1	ede1-3	5	55	79375.1000949621	Globular
	1	ede1-3	5	55	88139.1118193852	Globular
	1	ede1-3	5	57	99900.8652997462	Globular
	1	ede1-3	5	58	53174.0854323162	Triangular
	1	ede1-3	5	59	65040.5695862573	Globular
	1	ede1-3	5	59	78395.778028193	Unidentified
	1	ede1-3	5	59	71860.7387432984	Globular
	1	ede1-3	5	61	85209.9145877229	Globular
	1	ede1-3	5	62	33436.2755944202	Early Globular
	1	ede1-3	5	63	66799.0717607612	Globular
	1	ede1-3	5	64	68206.0980715125	Globular
	1	ede1-3	5	65	78163.8312589226	Globular
	1	ede1-3	6	1	80484.4689861806	Unidentified
	1	ede1-3	6	2	74128.4072449644	Unidentified
	1	ede1-3	6	3	158194.830078904	Unidentified
	1	ede1-3	6	4	117610.04909867	Unidentified
	1	ede1-3	6	5	74767.6078155593	Globular
	1	ede1-3	6	6	212042.459112172	Unidentified
	1	ede1-3	6	7	234636.744759908	Globular
	1	ede1-3	6	8	169165.184139054	Triangular
	1	ede1-3	6	9	234183.331208284	Heart
	1	ede1-3	6	10	142531.662429297	Unidentified
	1	ede1-3	6	11	198080.141128008	Triangular
	1	ede1-3	6	12	219493.896508774	Globular
	1	ede1-3	6	13	181135.80765879	Unidentified
	1	ede1-3	6	14	205133.458541415	Globular
	1	ede1-3	6	16	84214.6083392272	Globular
	1	ede1-3	6	17	92382.1037374891	Triangular
	1	ede1-3	6	17	78532.5840038685	Heart
	1	ede1-3	6	18	131743.226725482	Heart
	1	ede1-3	6	19	102555.116992287	Globular
	1	ede1-3	6	20	92170.8810479899	Triangular
	1	ede1-3	6	23	144214.263330006	Triangular
	1	ede1-3	6	23	101595.210579551	Triangular
	1	ede1-3	6	23	94730.9984282718	Globular
	1	ede1-3	6	25	171150.242117169	Unidentified
	1	ede1-3	6	25	76118.4441604416	Triangular
	1	ede1-3	6	27	123335.201159301	Globular
	1	ede1-3	6	28	97727.3877249138	Triangular
	1	ede1-3	6	29	73644.5853759592	Unidentified
	1	ede1-3	6	30	79326.6097113179	Globular
	1	ede1-3	6	30	97551.552290158	Triangular
	1	ede1-3	6	21	50603.5226629129	Unidentified
	1	ede1-3	6	32	110332.789587872	Globular
	1	ede1-3	6	33	130230.378337951	Heart
	1	ede1-3	6	35	251701.063385464	Heart
	1	ede1-3	6	36	229200.779949311	Triangular
	1	ede1-3	6	37	273844.149740516	Globular
	1	ede1-3	6	38	175115.385426546	Heart
	1	ede1-3	6	39	101211.470698453	Heart
	1	ede1-3	6	40	141808.967941324	Triangular
	1	ede1-3	6	41	114444.460853585	Globular
	1	ede1-3	6	42	119857.20110734	Globular
	1	ede1-3	6	43	107288.293628596	Globular
	1	ede1-3	6	44	178518.739161128	Unidentified
	1	ede1-3	6	45	254905.910693184	Triangular
	1	ede1-3	6	46	107047.763460677	Heart
	1	ede1-3	6	47	117337.449919164	Triangular
	1	ede1-3	6	47	98829.9534313478	Triangular
	1	ede1-3	6	48	181979.04401309	Heart
	1	ede1-3	6	49	221195.296593698	Heart
	1	ede1-3	6	52	225019.988577808	Globular
	1	ede1-3	6	53	87183.9044163899	Globular
	1	ede1-3	6	54	241515.33386803	Globular
	1	ede1-3	6	55	245065.769123683	Heart
	1	ede1-3	6	56	168734.995144272	Heart
	1	ede1-3	6	57	181217.644027217	Early Globular
	1	ede1-3	6	58	168185.924977368	Unidentified
	1	ede1-3	6	61	92887.4926143849	Globular
	1	ede1-3	7	1	191255.18489411	Heart
	1	ede1-3	7	2	251280.275555417	Heart
	1	ede1-3	7	3	93657.1866355224	Globular
	1	ede1-3	7	4	144580.31115636	Globular
	1	ede1-3	7	5	128250.296151944	Torpedo
	1	ede1-3	7	6	68220.7832632641	Early Globular
	1	ede1-3	7	7	92466.7047843375	Globular
	1	ede1-3	7	8	203505.047224919	Triangular
	1	ede1-3	7	9	265112.653653773	Torpedo
	1	ede1-3	7	10	284791.279243824	Heart
	1	ede1-3	7	11	284006.101136374	Unidentified
	1	ede1-3	7	12	280366.6426065	Heart
	1	ede1-3	7	13	301054.385256136	Heart
	1	ede1-3	7	14	252025.641035496	Heart
	1	ede1-3	7	15	223439.130359212	Heart
	1	ede1-3	7	16	192852.634328489	Triangular
	1	ede1-3	7	17	246584.146868056	Globular
	1	ede1-3	7	18	233934.510150355	Unidentified
	1	ede1-3	7	19	128011.980242965	Heart
	1	ede1-3	7	20	167542.302179401	Heart
	1	ede1-3	7	20	115219.684231565	Heart
	1	ede1-3	7	22	137894.145553523	Torpedo
	1	ede1-3	7	23	121264.988569602	Heart
	1	ede1-3	7	24	193584.173271207	Globular
	1	ede1-3	7	25	134882.825735303	Heart
	1	ede1-3	7	26	156767.136302957	Unidentified
	1	ede1-3	7	27	137250.522755555	Heart
	1	ede1-3	7	28	229454.579944602	Heart
	1	ede1-3	7	29	245904.580105356	Heart
	1	ede1-3	7	30	234976.249786264	Torpedo
	1	ede1-3	7	31	175780.018522414	Heart
	1	ede1-3	7	32	164033.337100069	Heart
	1	ede1-3	7	33	146186.605045484	Torpedo
	1	ede1-3	7	34	112889.035160262	Globular
	1	ede1-3	7	35	137385.43843347	Heart
	1	ede1-3	7	36	58317.6076548054	Globular
	1	ede1-3	7	37	100724.881005772	Unidentified
	1	ede1-3	7	38	148318.744544671	Heart
	1	ede1-3	7	39	181684.327406212	Heart
	1	ede1-3	7	40	162301.52555251	Triangular
	1	ede1-3	7	42	104344.986786696	Triangular
	1	ede1-3	7	43	139890.262245324	Globular
	1	ede1-3	7	47	111813.565818562	Globular
	1	ede1-3	7	48	141300.263966526	Heart
	1	ede1-3	7	49	141573.970275502	Unidentified
	1	ede1-3	7	50	189464.20797023	Unidentified
	1	ede1-3	7	51	102288.047169623	Torpedo
	1	ede1-3	7	52	185549.939147163	Heart
	1	ede1-3	7	53	158428.170195775	Torpedo
	1	ede1-3	7	54	102905.130312847	Heart
	1	ede1-3	7	55	132607.473377683	Heart
	1	ede1-3	7	56	60274.4652839711	Globular
	1	ede1-3	7	57	187745.669395297	Heart
	1	ede1-3	7	58	154829.628277487	Heart
	1	ede1-3	7	59	214487.56398297	Heart
	1	ede1-3	7	60	119624.414555204	Globular
	1	ede1-3	7	62	98193.5175391743	Heart
	1	ede1-3	7	63	226410.083985326	Torpedo
	1	ede1-3	7	64	288502.619412656	Torpedo
	1	ede1-3	7	65	273703.701560504	Globular
	1	ede1-3	8	1	163958.687637436	Torpedo
	1	ede1-3	8	2	178257.749114789	Torpedo
	1	ede1-3	8	3	113989.943317745	Heart
	1	ede1-3	8	4	133989.274749936	Torpedo
	1	ede1-3	8	5	113039.988489225	Torpedo
	1	ede1-3	8	6	204753.033758219	Torpedo
	1	ede1-3	8	7	145649.147157002	Torpedo
	1	ede1-3	8	8	159043.042225312	Torpedo
	1	ede1-3	8	9	185123.068395538	Torpedo
	1	ede1-3	8	10	161243.194700818	Torpedo
	1	ede1-3	8	11	128417.837551435	Unidentified
	1	ede1-3	8	12	178207.431338468	Bent
	1	ede1-3	8	13	160582.983832322	Torpedo
	1	ede1-3	8	14	161001.006983948	Torpedo
	1	ede1-3	8	15	95909.3175815549	Triangular
	1	ede1-3	8	16	140711.934736987	Torpedo
	1	ede1-3	8	17	120440.000980036	Globular
	1	ede1-3	8	18	183966.316250146	Triangular
	1	ede1-3	8	19	171802.712515136	Torpedo
	1	ede1-3	8	20	181088.808125625	Globular
	1	ede1-3	8	21	165206.123751255	Globular
	1	ede1-3	8	22	174297.584742774	Globular
	1	ede1-3	8	23	184359.457295979	Heart
	1	ede1-3	8	24	116169.082350096	Heart
	1	ede1-3	8	25	98911.2330897855	Heart
	1	ede1-3	8	26	116385.283976957	Heart
	1	ede1-3	8	26	101310.999121624	Heart
	1	ede1-3	8	27	120655.649042162	Torpedo
	1	ede1-3	8	28	171376.395328246	Torpedo
	1	ede1-3	8	29	142919.274118288	Early Globular
	1	ede1-3	8	30	217813.506721752	Torpedo
	1	ede1-3	8	31	172129.501278854	Torpedo
	1	ede1-3	8	32	159857.524665928	Torpedo
	1	ede1-3	8	33	144454.793497925	Globular
	1	ede1-3	8	35	157065.724717726	Torpedo
	1	ede1-3	8	36	134098.754757324	Triangular
	1	ede1-3	8	37	83519.5637807226	Globular
	1	ede1-3	8	38	175974.656286639	Heart
	1	ede1-3	8	39	189785.467377106	Heart
	1	ede1-3	8	40	110073.460235738	Triangular
	1	ede1-3	8	41	145034.8286922	Heart
	1	ede1-3	8	42	223285.965916563	Heart
	1	ede1-3	8	43	181591.4323241	Torpedo
	1	ede1-3	8	44	132676.039918738	Heart
	1	ede1-3	8	45	176916.867499376	Torpedo
	1	ede1-3	8	46	88836.6442739436	Early Globular
	1	ede1-3	8	47	199889.917236102	Heart
	1	ede1-3	8	48	222531.202417003	Heart
	1	ede1-3	8	49	114468.789394643	Globular
	1	ede1-3	8	50	220146.917326222	Heart
	1	ede1-3	9	1	194244.387284958	Unidentified
	1	ede1-3	9	2	145034.8286922	Bent
	1	ede1-3	9	3	170203.60867706	Unidentified
	1	ede1-3	9	4	155971.453046556	Bent
	1	ede1-3	9	5	198428.493754363	Bent
	1	ede1-3	9	6	157493.699453568	Unidentified
	1	ede1-3	9	7	231647.54236906	Torpedo
	1	ede1-3	9	9	127622.154295034	Torpedo
	1	ede1-3	9	10	155751.936321793	Bent
	1	ede1-3	9	11	161900.087326158	Mature
	1	ede1-3	9	12	168779.78356375	Bent
	1	ede1-3	9	13	166455.77097876	Bent
	1	ede1-3	9	14	168514.371290038	Heart
	1	ede1-3	9	15	177169.006800462	Torpedo
	1	ede1-3	9	16	151251.54623762	Mature
	1	ede1-3	9	18	206315.0927926	Mature
	1	ede1-3	9	19	186118.362063017	Bent
	1	ede1-3	9	20	203933.575525496	Bent
	1	ede1-3	9	21	166299.288292954	Bent
	1	ede1-3	9	22	184742.090047607	Bent
	1	ede1-3	9	23	166128.982215041	Torpedo
	1	ede1-3	9	24	141333.993672319	Mature
	1	ede1-3	9	25	187186.090934189	Mature
	1	ede1-3	9	26	103465.812758171	Torpedo
	1	ede1-3	9	27	230477.520396296	Unidentified
	1	ede1-3	9	28	140481.356153284	Mature
	1	ede1-3	9	29	214040.790062914	Mature
	1	ede1-3	9	30	129412.580799433	Mature
	1	ede1-3	9	31	176414.796865637	Bent
	1	ede1-3	9	32	130324.930969015	Mature
	1	ede1-3	9	33	282003.34795826	Torpedo
	1	ede1-3	9	34	131644.802286526	Mature
	1	ede1-3	9	35	185401.196931887	Bent
	1	ede1-3	9	36	213325.83604547	Bent
	1	ede1-3	9	37	144400.050348977	Mature
	1	ede1-3	9	38	196440.667952572	Bent
	1	ede1-3	9	39	174644.279820177	Bent
	1	ede1-3	9	40	182764.772540021	Mature
	1	ede1-3	9	41	221697.917646918	Unidentified
	1	ede1-3	9	42	214026.413106071	Unidentified
	1	ede1-3	9	43	188402.008455901	Unidentified
	1	ede1-3	9	44	227777.508400736	Bent
	1	ede1-3	9	45	165888.455192377	Mature
	1	ede1-3	9	46	138006.393384585	Unidentified
	1	ede1-3	9	47	245639.167831644	Mature
	1	ede1-3	9	48	197799.798332719	Unidentified
	2	ede1-3	0	1	13955.5436	Ovule
	2	ede1-3	0	2	15884.9275	Ovule
	2	ede1-3	0	3	15072.8492	Ovule
	2	ede1-3	0	4	16257.5358	Ovule
	2	ede1-3	0	5	16892.9173	Ovule
	2	ede1-3	0	6	14711.1465	Ovule
	2	ede1-3	0	7	15272.266	Ovule
	2	ede1-3	0	8	15408.4563	Ovule
	2	ede1-3	0	9	12032.5213	Ovule
	2	ede1-3	0	10	13518.5403	Ovule
	2	ede1-3	0	11	13642.267	Ovule
	2	ede1-3	0	12	15467.6582	Ovule
	2	ede1-3	0	13	10354.4858	Ovule
	2	ede1-3	0	14	12691.6615	Ovule
	2	ede1-3	0	15	14315.4287	Ovule
	2	ede1-3	0	16	12878.8745	Ovule
	2	ede1-3	0	17	13625.3893	Ovule
	2	ede1-3	0	18	16781.6542	Ovule
	2	ede1-3	0	19	15383.659	Ovule
	2	ede1-3	0	20	15676.6823	Ovule
	2	ede1-3	0	21	17300.9689	Ovule
	2	ede1-3	0	22	13992.415	Ovule
	2	ede1-3	0	23	14342.1734	Ovule
	2	ede1-3	0	24	13080.6282	Ovule
	2	ede1-3	0	25	10838.0976	Ovule
	2	ede1-3	0	26	15082.7162	Ovule
	2	ede1-3	0	27	14053.5643	Ovule
	2	ede1-3	0	28	10066.6556	Ovule
	2	ede1-3	0	29	15071.8106	Ovule
	2	ede1-3	0	30	12569.7524	Ovule
	2	ede1-3	0	31	13147.3601	Ovule
	2	ede1-3	0	32	14233.8963	Ovule
	2	ede1-3	0	33	13183.063	Ovule
	2	ede1-3	0	34	13192.93	Ovule
	2	ede1-3	0	35	12703.7356	Ovule
	2	ede1-3	0	36	12082.2457	Ovule
	2	ede1-3	0	37	12974.2985	Ovule
	2	ede1-3	0	38	13258.3637	Ovule
	2	ede1-3	0	39	12968.3264	Ovule
	2	ede1-3	0	40	13848.5648	Ovule
	2	ede1-3	0	41	13108.2817	Ovule
	2	ede1-3	0	42	11100.741	Ovule
	2	ede1-3	0	43	10882.3691	Ovule
	2	ede1-3	0	44	14221.0433	Ovule
	2	ede1-3	0	45	11146.4407	Ovule
	2	ede1-3	0	46	13219.8045	Ovule
	2	ede1-3	0	47	15069.6035	Ovule
	2	ede1-3	0	48	16407.4879	Ovule
	2	ede1-3	0	49	10754.0984	Ovule
	2	ede1-3	0	50	11823.8867	Ovule
	2	ede1-3	0	51	10199.73	Ovule
	2	ede1-3	0	52	13479.5917	Ovule
	2	ede1-3	0	53	10775.7798	Ovule
	2	ede1-3	0	54	12719.315	Ovule
	2	ede1-3	0	55	12508.6031	Ovule
	2	ede1-3	0	56	12407.4665	Ovule
	2	ede1-3	0	57	11519.5683	Ovule
	2	ede1-3	0	58	12311.653	Ovule
	2	ede1-3	0	59	13688.0966	Ovule
	2	ede1-3	0	60	12702.5671	Ovule
	2	ede1-3	0	61	14575.4755	Ovule
	2	ede1-3	0	62	14488.8798	Ovule
	2	ede1-3	0	63	14501.0837	Ovule
	2	ede1-3	0	64	14073.5579	Ovule
	2	ede1-3	0	65	12405.7788	Ovule
	2	ede1-3	0	66	14178.3296	Ovule
	2	ede1-3	0	67	14372.1638	Ovule
	2	ede1-3	1	1	19488.582	Preglobular
	2	ede1-3	1	2	20682.6163	Preglobular
	2	ede1-3	1	3	25630.6466	Preglobular
	2	ede1-3	1	4	19595.5608	Preglobular
	2	ede1-3	1	5	21495.3438	Preglobular
	2	ede1-3	1	6	20530.8466	Preglobular
	2	ede1-3	1	7	21516.1164	Preglobular
	2	ede1-3	1	8	20814.0029	Preglobular
	2	ede1-3	1	9	19542.7205	Preglobular
	2	ede1-3	1	10	19525.4533	Preglobular
	2	ede1-3	1	11	23218.4299	Preglobular
	2	ede1-3	1	12	17562.9631	Preglobular
	2	ede1-3	1	13	22001.0264	Preglobular
	2	ede1-3	1	14	21225.5598	Preglobular
	2	ede1-3	1	15	19304.7446	Preglobular
	2	ede1-3	1	16	19426.1344	Preglobular
	2	ede1-3	1	17	23802.9186	Preglobular
	2	ede1-3	1	18	22917.2274	Preglobular
	2	ede1-3	1	19	25248.1714	Preglobular
	2	ede1-3	1	20	20752.3343	Preglobular
	2	ede1-3	1	21	22859.3238	Preglobular
	2	ede1-3	1	22	15435.8502	Preglobular
	2	ede1-3	1	23	24471.2766	Preglobular
	2	ede1-3	1	24	26649.9315	Preglobular
	2	ede1-3	1	25	22891.9108	Preglobular
	2	ede1-3	1	26	19350.7039	Preglobular
	2	ede1-3	1	27	17276.4312	Preglobular
	2	ede1-3	1	28	16477.9849	Preglobular
	2	ede1-3	1	29	23813.8242	Preglobular
	2	ede1-3	1	30	24456.0866	Preglobular
	2	ede1-3	1	31	24164.6212999999	Preglobular
	2	ede1-3	1	32	20966.8112	Preglobular
	2	ede1-3	1	33	22975.5205	Preglobular
	2	ede1-3	1	34	22243.2868	Preglobular
	2	ede1-3	1	35	23322.0332	Preglobular
	2	ede1-3	1	36	22132.6727	Preglobular
	2	ede1-3	1	37	16888.7628	Preglobular
	2	ede1-3	1	38	15949.4524	Preglobular
	2	ede1-3	1	39	23441.4756	Preglobular
	2	ede1-3	1	40	20630.1655	Preglobular
	2	ede1-3	1	41	20183.9444	Preglobular
	2	ede1-3	1	42	24152.4174	Preglobular
	2	ede1-3	1	43	23498.2107	Preglobular
	2	ede1-3	1	44	21951.1722	Preglobular
	2	ede1-3	1	45	24326.7773	Preglobular
	2	ede1-3	1	46	22331.8299	Preglobular
	2	ede1-3	1	47	24089.061	Preglobular
	2	ede1-3	1	48	21321.2435	Preglobular
	2	ede1-3	1	49	22405.8322	Preglobular
	2	ede1-3	1	50	26150.6105	Preglobular
	2	ede1-3	1	51	24188.7694	Preglobular
	2	ede1-3	1	52	19628.9268	Preglobular
	2	ede1-3	1	53	24554.6266	Preglobular
	2	ede1-3	1	54	12285.6873	Preglobular
	2	ede1-3	1	55	19431.5872	Preglobular
	2	ede1-3	1	56	19877.6785	Preglobular
	2	ede1-3	1	57	19550.5103	Preglobular
	2	ede1-3	1	58	18794.5179	Preglobular
	2	ede1-3	1	59	16005.6682	Preglobular
	2	ede1-3	1	60	22211.8682	Preglobular
	2	ede1-3	1	61	22284.3126	Preglobular
	2	ede1-3	1	62	20331.4297	Preglobular
	2	ede1-3	1	63	20307.5412	Preglobular
	2	ede1-3	1	64	26673.9498	Preglobular
	2	ede1-3	1	65	25763.0719	Preglobular
	2	ede1-3	1	66	22648.3522	Preglobular
	2	ede1-3	1	67	18875.2713	Preglobular
	2	ede1-3	1	68	21661.5245	Preglobular
	2	ede1-3	1	69	21863.9274	Preglobular
	2	ede1-3	1	70	15780.2856	Preglobular
	2	ede1-3	1	71	12813.1811	Preglobular
	2	ede1-3	1	72	21632.4428	Preglobular
	2	ede1-3	1	73	19628.1478	Preglobular
	2	ede1-3	1	74	15166.196	Preglobular
	2	ede1-3	1	75	18967.969	Preglobular
	2	ede1-3	1	76	15537.3762	Preglobular
	2	ede1-3	1	77	16699.213	Preglobular
	2	ede1-3	1	78	17898.3106	Preglobular
	2	ede1-3	1	79	17545.9556	Preglobular
	2	ede1-3	1	80	21346.0408	Preglobular
	2	ede1-3	1	81	19627.4987	Preglobular
	2	ede1-3	1	82	15913.4898	Preglobular
	2	ede1-3	1	83	17220.7347	Preglobular
	2	ede1-3	1	84	18679.4897	Preglobular
	2	ede1-3	1	85	19005.6193	Preglobular
	2	ede1-3	1	86	22050.621	Preglobular
	2	ede1-3	1	87	22668.4757	Preglobular
	2	ede1-3	1	88	21853.8007	Preglobular
	2	ede1-3	1	89	21291.7724	Preglobular
	2	ede1-3	1	90	23558.1915	Preglobular
	2	ede1-3	1	91	25068.878	Preglobular
	2	ede1-3	1	92	26340.8095	Preglobular
	2	ede1-3	1	93	17775.7523	Preglobular
	2	ede1-3	1	94	22290.1549	Preglobular
	2	ede1-3	1	95	15418.5829	Preglobular
	2	ede1-3	1	96	17058.9682	Preglobular
	2	ede1-3	1	97	34155.4569	Preglobular
	2	ede1-3	2	1	30345.6345	Preglobular
	2	ede1-3	2	2	43797.1833	Early Globular
	2	ede1-3	2	3	37272.903	Early Globular
	2	ede1-3	2	4	49638.6945	Early Globular
	2	ede1-3	2	5	44990.4386	Early Globular
	2	ede1-3	2	6	45230.8813	Early Globular
	2	ede1-3	2	7	39697.4533999999	Preglobular
	2	ede1-3	2	8	45723.7109	Early Globular
	2	ede1-3	2	9	41186.7181	Early Globular
	2	ede1-3	2	10	47203.2385	Preglobular
	2	ede1-3	2	11	43655.5402	Early Globular
	2	ede1-3	2	12	43426.9119	Early Globular
	2	ede1-3	2	13	53822.2937	Early Globular
	2	ede1-3	2	14	45944.4197	Early Globular
	2	ede1-3	2	15	29023.1997	Preglobular
	2	ede1-3	2	16	41193.5991	Early Globular
	2	ede1-3	2	17	47430.8281	Early Globular
	2	ede1-3	2	18	38355.8039	Preglobular
	2	ede1-3	2	19	34425.89	Early Globular
	2	ede1-3	2	20	52502.715	Early Globular
	2	ede1-3	2	21	33510.3382	Preglobular
	2	ede1-3	2	22	34434.8482	Early Globular
	2	ede1-3	2	23	47735.4062	Early Globular
	2	ede1-3	2	24	46635.8871999999	Early Globular
	2	ede1-3	2	25	45540.5227	Early Globular
	2	ede1-3	2	26	57241.9809	Early Globular
	2	ede1-3	2	27	33620.3031	Preglobular
	2	ede1-3	2	28	44035.5487	Early Globular
	2	ede1-3	2	29	58494.4381	Early Globular
	2	ede1-3	2	30	41627.3567	Preglobular
	2	ede1-3	2	31	38674.6632	Preglobular
	2	ede1-3	2	32	43059.7564	Early Globular
	2	ede1-3	2	33	38289.5913	Early Globular
	2	ede1-3	2	34	42770.1086	Preglobular
	2	ede1-3	2	35	49597.2792	Early Globular
	2	ede1-3	2	36	39748.9954	Early Globular
	2	ede1-3	2	37	42845.2794	Early Globular
	2	ede1-3	2	38	38303.6128	Preglobular
	2	ede1-3	2	39	51824.2304	Early Globular
	2	ede1-3	2	40	37382.2187	Preglobular
	2	ede1-3	2	41	41869.2275	Preglobular
	2	ede1-3	2	42	45086.9013	Early Globular
	2	ede1-3	2	43	52657.2112	Early Globular
	2	ede1-3	2	44	53072.0138	Early Globular
	2	ede1-3	2	45	58831.4733	Early Globular
	2	ede1-3	2	46	49584.4261	Preglobular
	2	ede1-3	2	47	57528.6426	Early Globular
	2	ede1-3	2	48	45975.968	Preglobular
	2	ede1-3	2	49	46225.2391	Early Globular
	2	ede1-3	2	50	56108.3169	Early Globular
	2	ede1-3	2	51	52782.366	Early Globular
	2	ede1-3	2	52	41613.465	Preglobular
	2	ede1-3	2	53	57831.9224	Early Globular
	2	ede1-3	2	54	49792.6713	Early Globular
	2	ede1-3	2	55	45800.959	Early Globular
	2	ede1-3	2	56	42089.8064	Preglobular
	2	ede1-3	2	57	54921.2934	Early Globular
	2	ede1-3	2	58	45605.3072	Early Globular
	2	ede1-3	2	59	50172.4202	Early Globular
	2	ede1-3	2	60	42329.5999	Early Globular
	2	ede1-3	2	61	59700.6763	Early Globular
	2	ede1-3	3	1	68180.436	Early Globular
	2	ede1-3	3	2	52815.0828	Early Globular
	2	ede1-3	3	3	62055.2491	Early Globular
	2	ede1-3	3	4	56764.9904	Early Globular
	2	ede1-3	3	5	59848.681	Early Globular
	2	ede1-3	3	6	68071.5098	Early Globular
	2	ede1-3	3	7	76595.9305	Early Globular
	2	ede1-3	3	8	85873.4875	Globular
	2	ede1-3	3	9	53990.8113	Early Globular
	2	ede1-3	3	10	76877.6588	Globular
	2	ede1-3	3	11	86643.1118	Early Globular
	2	ede1-3	3	12	73157.6778	Early Globular
	2	ede1-3	3	13	91271.7637	Early Globular
	2	ede1-3	3	14	83488.6646	Early Globular
	2	ede1-3	3	15	85519.3148	Early Globular
	2	ede1-3	3	16	73292.5698	Early Globular
	2	ede1-3	3	17	55497.4729999999	Early Globular
	2	ede1-3	3	18	50932.8267	Early Globular
	2	ede1-3	3	19	59565.0053	Early Globular
	2	ede1-3	3	20	65034.2978	Early Globular
	2	ede1-3	3	21	65861.3064	Early Globular
	2	ede1-3	3	22	53127.8401	Early Globular
	2	ede1-3	3	23	63316.5346	Early Globular
	2	ede1-3	3	24	62540.0293	Early Globular
	2	ede1-3	3	25	52222.1553	Early Globular
	2	ede1-3	3	26	67542.3281	Early Globular
	2	ede1-3	3	27	67998.9355	Early Globular
	2	ede1-3	3	28	67370.0454	Early Globular
	2	ede1-3	3	29	39930.2363	Early Globular
	2	ede1-3	3	30	47843.2938	Early Globular
	2	ede1-3	3	31	64522.643	Early Globular
	2	ede1-3	3	32	60114.5701	Early Globular
	2	ede1-3	3	33	62988.4576	Early Globular
	2	ede1-3	3	34	55056.5749	Early Globular
	2	ede1-3	3	35	93952.2064	Early Globular
	2	ede1-3	3	36	64235.3320999999	Early Globular
	2	ede1-3	3	37	83642.7712	Early Globular
	2	ede1-3	3	38	79227.4279	Early Globular
	2	ede1-3	3	39	72389.7412	Early Globular
	2	ede1-3	3	40	85181.1112	Early Globular
	2	ede1-3	3	41	65978.0224	Early Globular
	2	ede1-3	3	42	80571.0248	Early Globular
	2	ede1-3	3	43	74559.5678	Globular
	2	ede1-3	3	44	58128.0616	Early Globular
	2	ede1-3	3	45	62058.6246	Early Globular
	2	ede1-3	3	46	67645.2822	Early Globular
	2	ede1-3	3	47	60050.3049	Early Globular
	2	ede1-3	3	48	85039.3382	Early Globular
	2	ede1-3	3	49	76776.0029	Early Globular
	2	ede1-3	3	50	84646.7363	Early Globular
	2	ede1-3	3	51	59600.4486	Early Globular
	2	ede1-3	3	52	75203.3882	Early Globular
	2	ede1-3	3	53	67051.0564	Early Globular
	2	ede1-3	3	54	73528.079	Early Globular
	2	ede1-3	3	55	75229.4838	Early Globular
	2	ede1-3	3	56	54303.3089	Early Globular
	2	ede1-3	3	57	52459.0926	Early Globular
	2	ede1-3	3	58	49760.7335	Early Globular
	2	ede1-3	3	59	64952.3759	Early Globular
	2	ede1-3	3	60	60486.6591	Early Globular
	2	ede1-3	3	61	60630.7689	Early Globular
	2	ede1-3	3	62	82906.6426	Early Globular
	2	ede1-3	3	63	81897.2247	Globular
	2	ede1-3	3	64	87105.5616	Globular
	2	ede1-3	3	65	65080.9063	Early Globular
	2	ede1-3	3	66	78397.1735	Early Globular
	2	ede1-3	3	67	47108.0741	Early Globular
	2	ede1-3	3	68	58255.9428	Early Globular
	2	ede1-3	3	69	69143.2454	Early Globular
	2	ede1-3	3	70	76973.6022	Globular
	2	ede1-3	3	71	86571.9657	Early Globular
	2	ede1-3	3	72	59674.5807	Early Globular
	2	ede1-3	3	73	54676.6962	Early Globular
	2	ede1-3	3	74	63092.1907	Early Globular
	2	ede1-3	3	75	57760.1271	Early Globular
	2	ede1-3	3	76	49369.6895	Early Globular
	2	ede1-3	3	77	54062.7364	Early Globular
	2	ede1-3	3	78	84564.5548	Early Globular
	2	ede1-3	3	79	66781.5321	Early Globular
	2	ede1-3	3	80	62968.0745	Preglobular
	2	ede1-3	3	81	72069.7135	Early Globular
	2	ede1-3	3	82	71186.8786	Early Globular
	2	ede1-3	3	83	82174.1493	Early Globular
	2	ede1-3	3	84	67848.8536	Early Globular
	2	ede1-3	3	85	60758.001	Early Globular
	2	ede1-3	3	86	52068.4381	Early Globular
	2	ede1-3	3	87	65770.9457	Early Globular
	2	ede1-3	3	88	53932.2586	Early Globular
	2	ede1-3	3	89	62048.7577	Early Globular
	2	ede1-3	3	90	58243.3494	Early Globular
	2	ede1-3	3	91	62679.725	Globular
	2	ede1-3	3	92	57541.3658	Early Globular
	2	ede1-3	3	93	50097.6389	Globular
	2	ede1-3	3	94	78953.8789	Early Globular
	2	ede1-3	3	95	56163.8836	Early Globular
	2	ede1-3	3	96	55594.455	Early Globular
	2	ede1-3	4	1	103073.45	Triangular
	2	ede1-3	4	2	99638.4426	Globular
	2	ede1-3	4	3	73986.3742	Globular
	2	ede1-3	4	4	82834.1982	Globular
	2	ede1-3	4	5	82765.2592	Triangular
	2	ede1-3	4	6	86931.721	Globular
	2	ede1-3	4	7	109165.011	Globular
	2	ede1-3	4	8	94037.1144	Globular
	2	ede1-3	4	9	77809.8286	Globular
	2	ede1-3	4	10	118440.231	Globular
	2	ede1-3	4	11	91634.7646	Globular
	2	ede1-3	4	12	103101.752	Globular
	2	ede1-3	4	13	94834.0028	Globular
	2	ede1-3	4	14	107371.168	Globular
	2	ede1-3	4	15	86320.8771	Globular
	2	ede1-3	4	16	72832.3272	Globular
	2	ede1-3	4	17	80105.7189	Globular
	2	ede1-3	4	18	84536.2521	Globular
	2	ede1-3	4	19	89852.6064	Globular
	2	ede1-3	4	20	101057.21	Globular
	2	ede1-3	4	21	102616.193	Triangular
	2	ede1-3	4	22	91168.42	Triangular
	2	ede1-3	4	23	71385.5164	Globular
	2	ede1-3	4	24	83234.7197	Globular
	2	ede1-3	4	25	105304.296	Globular
	2	ede1-3	4	26	72534.8897	Globular
	2	ede1-3	4	27	100948.933	Globular
	2	ede1-3	4	28	87745.2274	Globular
	2	ede1-3	4	29	68723.5093	Globular
	2	ede1-3	4	30	118444.905	Globular
	2	ede1-3	4	31	91847.5538	Triangular
	2	ede1-3	4	32	54220.0887	Early Globular
	2	ede1-3	4	33	74871.4163	Globular
	2	ede1-3	4	34	83969.0307	Globular
	2	ede1-3	4	35	102692.143	Early Globular
	2	ede1-3	4	36	90503.0481	Unidentified
	2	ede1-3	4	37	106537.538	Early Globular
	2	ede1-3	4	38	85484.3909	Globular
	2	ede1-3	4	39	59620.3123	Unidentified
	2	ede1-3	4	40	72627.9768	Unidentified
	2	ede1-3	4	41	81889.435	Globular
	2	ede1-3	4	42	79216.782	Globular
	2	ede1-3	4	43	75934.064	Early Globular
	2	ede1-3	4	44	79396.2052	Globular
	2	ede1-3	4	45	80628.9284	Globular
	2	ede1-3	4	46	109867.254	Early Globular
	2	ede1-3	4	47	96412.7194	Triangular
	2	ede1-3	4	48	83862.0518	Early Globular
	2	ede1-3	4	49	100758.345	Early Globular
	2	ede1-3	4	50	81589.9202	Early Globular
	2	ede1-3	4	51	101279.737	Early Globular
	2	ede1-3	4	52	100230.332	Early Globular
	2	ede1-3	4	53	105956.425	Globular
	2	ede1-3	4	54	106538.707	Triangular
	2	ede1-3	4	55	92482.6757	Unidentified
	2	ede1-3	4	56	80170.2437	Globular
	2	ede1-3	4	57	73344.3714	Globular
	2	ede1-3	4	58	91015.4819	Early Globular
	2	ede1-3	4	59	99831.368	Unidentified
	2	ede1-3	4	60	90329.597	Globular
	2	ede1-3	4	61	91222.5586	Early Globular
	2	ede1-3	4	62	100023.904	Globular
	2	ede1-3	4	63	94913.3281	Globular
	2	ede1-3	4	64	82723.8439	Globular
	2	ede1-3	4	65	100294.337	Globular
	2	ede1-3	4	66	80477.5482	Globular
	2	ede1-3	4	67	92586.6684	Globular
	2	ede1-3	4	68	94123.7101	Globular
	2	ede1-3	4	69	99498.0978	Globular
	2	ede1-3	4	70	97108.2116	Globular
	2	ede1-3	4	71	91079.4874	Globular
	2	ede1-3	4	72	92283.3887	Globular
	2	ede1-3	4	73	94356.2332	Globular
	2	ede1-3	4	74	90294.8029	Early Globular
	2	ede1-3	4	75	80545.4486	Globular
	2	ede1-3	4	76	81977.8483	Early Globular
	2	ede1-3	4	77	89069.4799	Early Globular
	2	ede1-3	4	78	90543.5546	Early Globular
	2	ede1-3	4	79	93815.367	Unidentified
	2	ede1-3	4	80	87084.6591	Globular
	2	ede1-3	4	81	95922.6162	Globular
	2	ede1-3	4	82	118232.765	Early Globular
	2	ede1-3	4	83	105906.052	Early Globular
	2	ede1-3	4	84	84618.0442	Globular
	2	ede1-3	4	85	70198.8824	Early Globular
	2	ede1-3	4	86	88508.2305	Early Globular
	2	ede1-3	4	87	101436.31	Globular
	2	ede1-3	4	88	111008.059	Unidentified
	2	ede1-3	4	89	103883.84	Early Globular
	2	ede1-3	4	90	105705.077	Globular
	2	ede1-3	4	91	85960.8622	Globular
	2	ede1-3	4	92	105697.936	Globular
	2	ede1-3	4	93	106682.038	Triangular
	2	ede1-3	4	94	67010.42	Early Globular
	2	ede1-3	4	95	78531.4164	Globular
	2	ede1-3	4	96	92414.9051	Early Globular
	2	ede1-3	4	97	93437.0462	Globular
	2	ede1-3	4	98	103983.029	Globular
	2	ede1-3	4	99	119353.056	Early Globular
	2	ede1-3	4	100	81829.584	Early Globular
	2	ede1-3	4	101	99764.7659	Globular
	2	ede1-3	4	102	112739.324	Early Globular
	2	ede1-3	5	1	69732.9273	Early Globular
	2	ede1-3	5	2	137737.835	Heart
	2	ede1-3	5	3	138613.14	Heart
	2	ede1-3	5	4	142832.572	Heart
	2	ede1-3	5	5	133512.171	Heart
	2	ede1-3	5	6	136738.544	Heart
	2	ede1-3	5	7	141313.317	Heart
	2	ede1-3	5	8	130411.473	Triangular
	2	ede1-3	5	9	131574.998	Heart
	2	ede1-3	5	10	116611.984	Heart
	2	ede1-3	5	11	131963.705	Heart
	2	ede1-3	5	12	140684.037	Heart
	2	ede1-3	5	13	132286.329	Heart
	2	ede1-3	5	14	136231.952	Heart
	2	ede1-3	5	15	118007.642	Heart
	2	ede1-3	5	16	125075.774	Heart
	2	ede1-3	5	17	128744.603	Heart
	2	ede1-3	5	18	130480.931	Heart
	2	ede1-3	5	19	108711.779	Heart
	2	ede1-3	5	20	86707.377	Globular
	2	ede1-3	5	21	107537.998	Triangular
	2	ede1-3	5	22	134552.099	Heart
	2	ede1-3	5	23	132814.991	Heart
	2	ede1-3	5	24	137325.369	Globular
	2	ede1-3	5	25	134811.237	Heart
	2	ede1-3	5	26	130858.603	Heart
	2	ede1-3	5	27	124012.867	Heart
	2	ede1-3	5	28	136346.591	Heart
	2	ede1-3	5	29	140017.497	Heart
	2	ede1-3	5	30	135897.643	Heart
	2	ede1-3	5	31	139442.615	Heart
	2	ede1-3	5	32	136663.632	Triangular
	2	ede1-3	5	33	142845.035	Heart
	2	ede1-3	5	34	125226.505	Heart
	2	ede1-3	5	35	107172.92	Globular
	2	ede1-3	5	36	143098.201	Triangular
	2	ede1-3	5	37	110458.494	Triangular
	2	ede1-3	5	38	117243.211	Globular
	2	ede1-3	5	39	109358.845	Globular
	2	ede1-3	5	40	113287.591	Triangular
	2	ede1-3	5	41	143057.695	Heart
	2	ede1-3	5	42	136222.475	Heart
	2	ede1-3	5	43	134188.189	Globular
	2	ede1-3	5	44	121088.476	Early Globular
	2	ede1-3	5	45	121013.955	Unidentified
	2	ede1-3	5	46	89791.9764	Triangular
	2	ede1-3	5	47	82291.1249	Globular
	2	ede1-3	5	48	91221.9094	Early Globular
	2	ede1-3	5	49	104074.429	Globular
	2	ede1-3	5	50	127445.148	Globular
	2	ede1-3	5	51	88534.5858	Globular
	2	ede1-3	5	52	110863.819	Heart
	2	ede1-3	5	53	137069.996	Early Globular
	2	ede1-3	5	54	117723.706	Heart
	2	ede1-3	5	55	134852.782	Triangular
	2	ede1-3	5	56	119699.05	Triangular
	2	ede1-3	5	57	102377.957	Unidentified
	2	ede1-3	5	58	108620.899	Early Globular
	2	ede1-3	5	59	154169.082	Heart
	2	ede1-3	5	60	95227.6433	Triangular
	2	ede1-3	5	61	141705.269	Heart
	2	ede1-3	5	62	74186.6999	Triangular
	2	ede1-3	5	63	109837.523	Globular
	2	ede1-3	5	64	116936.425	Unidentified
	2	ede1-3	5	65	130973.631	Early Globular
	2	ede1-3	5	66	127454.106	Heart
	2	ede1-3	5	67	136845.263	Globular
	2	ede1-3	5	68	111518.285	Triangular
	2	ede1-3	5	69	94922.8056	Heart
	2	ede1-3	5	70	91378.6126	Globular
	2	ede1-3	5	71	111781.708	Globular
	2	ede1-3	5	72	93661.0007	Triangular
	2	ede1-3	5	73	130020.429	Early Globular
	2	ede1-3	5	74	91841.1922	Globular
	2	ede1-3	5	75	100736.274	Globular
	2	ede1-3	5	76	89710.8335	Early Globular
	2	ede1-3	5	77	92202.5054	Early Globular
	2	ede1-3	5	78	106661.135	Unidentified
	2	ede1-3	5	79	96129.8227	Early Globular
	2	ede1-3	5	80	115557.515	Globular
	2	ede1-3	5	81	120786.884	Triangular
	2	ede1-3	5	82	151920.189	Early Globular
	2	ede1-3	5	83	157818.046	Early Globular
	2	ede1-3	5	84	144695.094	Triangular
	2	ede1-3	5	85	151198.991	Triangular
	2	ede1-3	5	86	120559.814	Triangular
	2	ede1-3	5	87	117349.41	Triangular
	2	ede1-3	6	1	173539.909	Heart
	2	ede1-3	6	2	139439.11	Triangular
	2	ede1-3	6	3	126030.275	Unidentified
	2	ede1-3	6	4	159249.407	Heart
	2	ede1-3	6	5	172739.905	Triangular
	2	ede1-3	6	6	152789.003	Triangular
	2	ede1-3	6	7	143584.539	Early Globular
	2	ede1-3	6	8	140671.054	Early Globular
	2	ede1-3	6	9	163440.796	Unidentified
	2	ede1-3	6	10	194994.486	Early Globular
	2	ede1-3	6	11	120674.193	Unidentified
	2	ede1-3	6	12	131984.867	Triangular
	2	ede1-3	6	13	141081.962	Heart
	2	ede1-3	6	14	180984.934	Heart
	2	ede1-3	6	15	109888.546	Triangular
	2	ede1-3	6	16	161064.931	Heart
	2	ede1-3	6	17	147589.364	Globular
	2	ede1-3	6	18	151509.931	Early Globular
	2	ede1-3	6	19	137430.66	Early Globular
	2	ede1-3	6	20	142601.217	Early Globular
	2	ede1-3	6	21	164422.82	Unidentified
	2	ede1-3	6	22	139057.543	Triangular
	2	ede1-3	6	23	126195.287	Heart
	2	ede1-3	6	24	120982.666	Unidentified
	2	ede1-3	6	25	148217.476	Heart
	2	ede1-3	6	26	140004.644	Heart
	2	ede1-3	6	27	127087.34	Triangular
	2	ede1-3	6	28	128279.556	Early Globular
	2	ede1-3	6	29	152523.503	Early Globular
	2	ede1-3	6	30	151067.085	Heart
	2	ede1-3	6	31	132520.54	Heart
	2	ede1-3	6	32	138493.178	Unidentified
	2	ede1-3	6	33	159099.585	Heart
	2	ede1-3	6	34	131859.582	Heart
	2	ede1-3	6	35	93283.1993	Globular
	2	ede1-3	6	36	145804.48	Globular
	2	ede1-3	6	37	156290.093	Triangular
	2	ede1-3	6	38	156772.146	Unidentified
	2	ede1-3	6	39	132239.85	Unidentified
	2	ede1-3	6	40	148192.678	Early Globular
	2	ede1-3	6	41	139254.364	Unidentified
	2	ede1-3	6	42	119486.52	Triangular
	2	ede1-3	6	43	176093.769	Early Globular
	2	ede1-3	6	44	152165.306	Heart
	2	ede1-3	6	45	135750.807	Early Globular
	2	ede1-3	6	46	148531.791	Heart
	2	ede1-3	6	47	134049.532	Globular
	2	ede1-3	6	48	124471.292	Heart
	2	ede1-3	6	49	95602.5885	Globular
	2	ede1-3	6	50	128162.062	Globular
	2	ede1-3	6	51	155297.942	Triangular
	2	ede1-3	6	52	141279.821	Globular
	2	ede1-3	6	53	120483.994	Globular
	2	ede1-3	6	54	125270.128	Globular
	2	ede1-3	6	55	148527.377	Globular
	2	ede1-3	6	56	160529.258	Heart
	2	ede1-3	6	57	151116.16	Globular
	2	ede1-3	6	58	157084.384	Heart
	2	ede1-3	6	59	121358.65	Heart
	2	ede1-3	6	60	158052.647	Early Globular
	2	ede1-3	6	61	158369.429	Unidentified
	2	ede1-3	6	62	66275.2002	Early Globular
	2	ede1-3	6	63	137245.914	Globular
	2	ede1-3	6	64	155351.431	Heart
	2	ede1-3	6	65	141513.253	Unidentified
	2	ede1-3	6	66	168571.885	Heart
	2	ede1-3	6	67	146139.438	Unidentified
	2	ede1-3	6	68	133245.373	Early Globular
	2	ede1-3	6	69	126755.887	Unidentified
	2	ede1-3	6	70	153722.86	Heart
	2	ede1-3	6	71	163534.922	Globular
	2	ede1-3	6	72	187051.698	Triangular
	2	ede1-3	6	73	144632.906	Heart
[truncated: 1,429 more rows]

## Sheet: Fig. 2 and Supp Fig. 5
	Fig. 2d and Supp Fig. 5b,c,d					Fig. 2b,f and Supp Fig. 5a
	Replicate	Genotype	Embryo	Pressure		Replicate	Genotype	DAP	Seed.ID	Area
	1	Col-0	Preglobular	0.0449098857008113		1	Col-0	0	1	12188.8978690998
	1	Col-0	Preglobular	0.143030015414334		1	Col-0	0	2	11121.8609538472
	1	Col-0	Preglobular	0.0524956436282433		1	Col-0	0	3	16614.0880711592
	1	Col-0	Preglobular	0.151770127808984		1	Col-0	0	4	14271.9651126192
	1	Col-0	Preglobular	0.0588171085677701		1	Col-0	0	5	17436.7261558553
	1	Col-0	Preglobular	0.114995692639042		1	Col-0	0	6	12001.7269382907
	1	Col-0	Preglobular	0.0930079885015575		1	Col-0	0	7	15628.0540319768
	1	Col-0	Preglobular	0.0816293516104098		1	Col-0	0	8	16787.4356098611
	1	Col-0	Preglobular	0.0477133179783406		1	Col-0	0	9	11073.0623352937
	1	Col-0	Preglobular	0.0626649567918297		1	Col-0	0	10	14056.8706152283
	1	Col-0	Preglobular	0.119942926069976		1	Col-0	0	11	9092.42658455111
	1	Col-0	Preglobular	0.0689864217313565		1	Col-0	0	12	12733.2690262632
	1	Col-0	Preglobular	0.114061215213199		1	Col-0	0	13	16378.533695348
	1	Col-0	Preglobular	0.0678870365244823		1	Col-0	0	14	12858.9250758818
	1	Col-0	Preglobular	0.110048459208108		1	Col-0	0	15	14240.1728833998
	1	Col-0	Globular	0.0604610255782174		1	Col-0	0	16	13890.0211716557
	1	Col-0	Globular	0.0831655850577157		1	Col-0	0	17	13661.6568468927
	1	Col-0	Globular	0.0984202109580033		1	Col-0	0	18	9830.7435500205
	1	Col-0	Globular	0.0644140515590229		1	Col-0	0	19	10665.4059414346
	1	Col-0	Globular	0.085500173718795		1	Col-0	0	20	9865.85402239647
	1	Col-0	Globular	0.0688620708790693		1	Col-0	0	21	11189.8707849129
	1	Col-0	Globular	0.047433563108626		1	Col-0	0	22	12246.9561159499
	1	Col-0	Globular	0.0852863163558158		1	Col-0	0	23	11316.4955728179
	1	Col-0	Globular	0.0556884573195952		1	Col-0	0	24	10647.8522778737
	1	Col-0	Globular	0.0813513408770122		1	Col-0	0	25	10824.514914478
	1	Col-0	Globular	0.0541914557787458		1	Col-0	0	26	11609.4162395604
	1	Col-0	Globular	0.0272026565708622		1	Col-0	0	27	10371.2428992923
	1	Col-0	Globular	0.0468775339648819		1	Col-0	0	28	9777.24592172678
	1	Col-0	Globular	0.0890074344716417		1	Col-0	0	29	12731.8882596796
	1	Col-0	Globular	0.0417021857808028		1	Col-0	0	30	16661.6411690587
	1	Col-0	Globular	0.0937550679297642		1	Col-0	0	31	10985.2845817267
	1	Col-0	Globular	0.0487594787590925		1	Col-0	0	32	10560.4865526038
	1	Col-0	Globular	0.116979977549227		1	Col-0	1	1	17645.876122852
	1	Col-0	Globular	0.0611632058118442		1	Col-0	1	2	17230.34086728
	1	Col-0	Globular	0.0872965755678142		1	Col-0	1	3	17434.2382598014
	1	Col-0	Globular	0.0580836597849541		1	Col-0	1	4	15359.7386886597
	1	Col-0	Globular	0.0810947120414381		1	Col-0	1	5	14601.2417723917
	1	Col-0	Globular	0.0838748577601583		1	Col-0	1	6	16609.8010897162
	1	Col-0	Heart	0.0614034302284903		1	Col-0	1	7	10335.4404709974
	1	Col-0	Heart	0.0412648226920133		1	Col-0	1	8	18645.8688000713
	1	Col-0	Heart	0.0745429055081532		1	Col-0	1	9	14354.7702193327
	1	Col-0	Heart	0.0267083451763083		1	Col-0	1	10	12941.4502549735
	1	Col-0	Heart	0.0395043047623853		1	Col-0	1	11	22128.5710070265
	1	Col-0	Heart	0.0411789437686169		1	Col-0	1	12	15205.6086529782
	1	Col-0	Heart	0.0346950850521819		1	Col-0	1	13	16785.4981332882
	1	Col-0	Heart	0.0515702934995922		1	Col-0	1	14	19026.1551920836
	1	Col-0	Heart	0.095540302278595		1	Col-0	1	15	17915.433841569
	1	Col-0	Heart	0.0751011185102304		1	Col-0	1	16	19419.0194555491
	1	Col-0	Heart	0.0786650938311848		1	Col-0	1	17	18856.6794612734
	1	Col-0	Heart	0.0665132261705814		1	Col-0	1	18	21409.4715445775
	1	Col-0	Heart	0.0684025624853042		1	Col-0	1	19	20377.8187388143
	1	Col-0	Heart	0.0764751812845743		1	Col-0	1	20	19784.375325984
	1	Col-0	Torpedo	0.0290060427348769		1	Col-0	1	21	16017.6031975399
	1	Col-0	Torpedo	0.0514031137073768		1	Col-0	1	22	20117.3854024643
	1	Col-0	Torpedo	0.0458589207289383		1	Col-0	1	23	18312.8618688451
	1	Col-0	Torpedo	0.055588795823549		1	Col-0	1	24	20959.3762361105
	1	Col-0	Torpedo	0.0632625463698645		1	Col-0	1	25	17492.8500713867
	1	Col-0	Torpedo	0.0314293323810818		1	Col-0	1	26	14080.2335632538
	1	Col-0	Torpedo	0.0646210572321309		1	Col-0	1	27	20960.6186115103
	1	Col-0	Torpedo	0.0493837056688727		1	Col-0	1	28	10172.4596900623
	1	Col-0	Torpedo	0.0452714565722826		1	Col-0	1	29	14916.4182576895
	1	Col-0	Torpedo	0.0281248464998933		1	Col-0	1	30	14050.7908389045
	1	Col-0	Torpedo	0.0387726343392786		1	Col-0	1	31	14843.4326345161
	1	Col-0	Torpedo	0.0363860612028646		1	Col-0	1	32	16078.8412963628
	1	Col-0	Torpedo	0.0345869522231064		1	Col-0	1	33	15540.9650890745
	1	Col-0	Torpedo	0.0612798548411514		1	Col-0	1	34	14793.8036688599
	1	Col-0	Torpedo	0.0531287896675531		1	Col-0	1	35	14149.6273061572
	1	Col-0	Torpedo	0.0592604468026473		1	Col-0	1	36	14553.827065676
	1	Col-0	Torpedo	0.0588565651949465		1	Col-0	1	37	17745.1277636561
	1	Col-0	Torpedo	0.071009729935762		1	Col-0	1	38	14249.0204833993
	1	Col-0	Torpedo	0.0345502357133154		1	Col-0	1	39	17423.1795461157
	1	Col-0	Torpedo	0.0413427900246474		1	Col-0	1	40	14829.1940688576
	1	Col-0	Torpedo	0.0483189268849342		1	Col-0	1	41	18397.8749439907
	1	Col-0	Torpedo	0.0448675749645818		1	Col-0	1	42	15918.6251938492
	1	Col-0	Torpedo	0.0438395126904343		1	Col-0	1	43	16384.8933992935
	1	Col-0	Torpedo	0.0515866962563317		1	Col-0	1	44	15950.1437859552
	1	Col-0	Torpedo	0.0578652194305899		1	Col-0	1	45	15500.8788245908
	1	Col-0	Torpedo	0.0630789638209096		1	Col-0	1	46	20132.03599642
	1	Col-0	Torpedo	0.055552079313758		1	Col-0	1	47	18735.3072478436
	1	Col-0	Torpedo	0.0747180974246513		1	Col-0	1	48	22134.9275657179
	1	Col-0	Torpedo	0.0450144410037457		1	Col-0	1	49	20258.3840019575
	1	Col-0	Torpedo	0.0297036564209057		1	Col-0	1	50	17443.0858598008
	1	Col-0	Torpedo	0.0273537997942827		1	Col-0	1	51	20103.9771839085
	1	Col-0	Torpedo	0.062271200605508		1	Col-0	1	52	17620.0252787727
	1	Col-0	Torpedo	0.0295935068915327		1	Col-0	1	53	20650.8362371258
	1	Col-0	Torpedo	0.0524311759815244		1	Col-0	1	54	19210.699835655
	1	Col-0	Torpedo	0.0486493754730531		1	Col-0	1	55	21663.6835681658
	1	Col-0	Torpedo	0.0410857744561105		1	Col-0	1	56	19067.07180367
	1	Col-0	Torpedo	0.0416365221029753		1	Col-0	1	57	22064.7066209659
	1	Col-0	Torpedo	0.0481720608457703		1	Col-0	1	58	19109.9258918293
	1	Col-0	Torpedo	0.0831628946765776		1	Col-0	1	59	18360.5533579284
	1	Col-0	Torpedo	0.0645109077027579		1	Col-0	1	60	20410.8596339419
	1	Col-0	Torpedo	0.0573879048033072		1	Col-0	1	61	19524.9075826663
	1	Col-0	Torpedo	0.0808497545597456		1	Col-0	1	62	17962.5717659172
	1	Col-0	Torpedo	0.0718909261707457		1	Col-0	2	1	26668.3553997646
	1	Col-0	Torpedo	0.0401678617113359		1	Col-0	2	2	26039.3863410069
	1	Col-0	Torpedo	0.0518069953150777		1	Col-0	2	3	29532.4521604748
	1	Col-0	Torpedo	0.0549646151571022		1	Col-0	2	4	30503.8324604474
	1	Col-0	Torpedo	0.0608759732334506		1	Col-0	2	5	32754.9946681934
	1	Col-0	Torpedo	0.0583425340578727		1	Col-0	2	6	22684.4129061728
	1	Col-0	Torpedo	0.0433989145729425		1	Col-0	2	7	28927.6732515911
	1	Col-0	Torpedo	0.0715237610728358		1	Col-0	2	8	30328.9657639781
	1	Col-0	Torpedo	0.0627485152327907		1	Col-0	2	9	36964.6751993106
	1	iku2	Preglobular	0.0897647016012142		1	Col-0	2	10	33347.8876615428
	1	iku2	Preglobular	0.0718456774150773		1	Col-0	2	11	19297.6503873735
	1	iku2	Preglobular	0.105931392191861		1	Col-0	2	12	32824.1116287293
	1	iku2	Preglobular	0.123285147476227		1	Col-0	2	13	29156.175967538
	1	iku2	Preglobular	0.0501958784772531		1	Col-0	2	14	32013.3626048217
	1	iku2	Preglobular	0.08614698062988		1	Col-0	2	15	26827.1875904404
	1	iku2	Preglobular	0.101691875428579		1	Col-0	2	16	26180.9385052352
	1	iku2	Preglobular	0.150757216102291		1	Col-0	2	17	20301.5148724844
	1	iku2	Preglobular	0.123454728146757		1	Col-0	2	18	33083.0258073119
	1	iku2	Preglobular	0.0992612191509642		1	Col-0	2	19	39982.4899674051
	1	iku2	Preglobular	0.0932128419020158		1	Col-0	2	20	36850.493036929
	1	iku2	Preglobular	0.107005403105225		1	Col-0	2	21	20989.92608993
	1	iku2	Preglobular	0.10400947792584		1	Col-0	2	22	29196.5421596434
	1	iku2	Preglobular	0.0824727327683697		1	Col-0	2	23	30071.0171784278
	1	iku2	Preglobular	0.0537005456682325		1	Col-0	2	24	25184.2609259184
	1	iku2	Preglobular	0.152566076587958		1	Col-0	2	25	27994.3096388539
	1	iku2	Globular	0.0870683644068167		1	Col-0	2	26	22391.6306306141
	1	iku2	Globular	0.0631292859066781		1	Col-0	2	27	29235.9396134624
	1	iku2	Globular	0.0982588212204917		1	Col-0	2	28	30761.6426548139
	1	iku2	Globular	0.101611236552858		1	Col-0	2	29	22771.6402402589
	1	iku2	Globular	0.0948591887707675		1	Col-0	2	30	28400.8589032428
	1	iku2	Globular	0.0541580336087956		1	Col-0	2	31	28860.2138400065
	1	iku2	Globular	0.119695392500695		1	Col-0	2	32	31116.490231044
	1	iku2	Globular	0.109638146503595		1	Col-0	2	33	30659.761581518
	1	iku2	Globular	0.118467747449406		1	Col-0	2	34	18030.7231334208
	1	iku2	Globular	0.106096862701799		1	Col-0	2	35	19295.8513019844
	1	iku2	Globular	0.124842058292638		1	Col-0	2	36	18687.7541499441
	1	iku2	Globular	0.0810245733850857		1	Col-0	2	37	43253.2743836879
	1	iku2	Globular	0.0586908768750942		1	Col-0	2	38	32042.3933008738
	1	iku2	Globular	0.104633132063723		1	Col-0	2	39	19258.1145423707
	1	iku2	Globular	0.113037778953319		1	Col-0	2	40	30999.4049990573
	1	iku2	Globular	0.102005246111806		1	Col-0	2	41	26094.2647358843
	1	iku2	Globular	0.0589396306784355		1	Col-0	2	42	44328.3316970914
	1	iku2	Globular	0.050708659810624		1	Col-0	2	43	37724.140853865
	1	iku2	Globular	0.0676605402883786		1	Col-0	2	44	31380.106564621
	1	iku2	Globular	0.0700122462506104		1	Col-0	2	45	35452.93394125
	1	iku2	Globular	0.0935293058729292		1	Col-0	2	46	33555.7921078856
	1	iku2	Globular	0.09803674230054		1	Col-0	2	47	29238.9810742514
	1	iku2	Globular	0.078292210992635		1	Col-0	2	48	33350.9259770777
	1	iku2	Globular	0.114106733042457		1	Col-0	2	49	24640.5817246739
	1	iku2	Globular	0.0610953611438147		1	Col-0	2	50	21160.2321678429
	1	iku2	Globular	0.100633417633837		1	Col-0	2	51	36832.2442721951
	1	iku2	Globular	0.106169725419925		1	Col-0	2	52	37199.9527927543
	1	iku2	Globular	0.116507432878902		1	Col-0	2	53	18459.3898251811
	1	iku2	Globular	0.110628167973323		1	Col-0	2	54	21116.4124866513
	1	iku2	Globular	0.0644269445903098		1	Col-0	2	55	29849.5661223455
	1	iku2	Globular	0.0928433916339442		1	Col-0	2	56	26533.9901413304
	1	iku2	Globular	0.041399823710123		1	Col-0	2	57	34193.6087666427
	1	iku2	Globular	0.101221344124396		1	Col-0	2	58	47879.0437351122
	1	iku2	Globular	0.108374449759518		1	Col-0	2	59	22237.2238125651
	1	iku2	Globular	0.0656517914456388		1	Col-0	2	60	37524.2505151648
	1	iku2	Globular	0.0599195081626988		1	Col-0	2	61	18863.8663670675
	1	iku2	Globular	0.110824143470176		1	Col-0	2	62	29788.051241155
	1	iku2	Globular	0.088825893948465		1	Col-0	2	63	33776.9695268545
	1	iku2	Globular	0.112097984199717		1	Col-0	2	64	17790.1929655018
	1	iku2	Globular	0.060605422401683		1	Col-0	2	65	35181.3003547763
	1	iku2	Globular	0.0681994729047233		1	Col-0	2	66	31366.0063901462
	1	iku2	Globular	0.0765284315209611		1	Col-0	2	67	35829.763698922
	1	iku2	Globular	0.11136307608652		1	Col-0	2	68	19060.1616802435
	1	iku2	Globular	0.0476710396094079		1	Col-0	2	69	38319.3802068303
	1	iku2	Globular	0.116850389998394		1	Col-0	2	70	40726.0563620956
	1	iku2	Globular	0.0815258066907038		1	Col-0	2	71	26410.8219877657
	1	iku2	Globular	0.0786841619863403		1	Col-0	2	72	26768.4373876714
	1	iku2	Globular	0.111118106715454		1	Col-0	2	73	39138.0112377051
	1	iku2	Globular	0.104503933696678		1	Col-0	3	1	51004.8193528265
	1	iku2	Globular	0.0808398924517195		1	Col-0	3	2	61083.1415853762
	1	iku2	Globular	0.121357826426006		1	Col-0	3	3	55241.3194663094
	1	iku2	Heart	0.104751283198488		1	Col-0	3	4	64772.5058632743
	1	iku2	Heart	0.0805123730155115		1	Col-0	3	5	59909.6629782713
	1	iku2	Heart	0.0656452734480969		1	Col-0	3	6	55143.1718097214
	1	iku2	Heart	0.0872430370030517		1	Col-0	3	7	48775.5009353385
	1	iku2	Heart	0.0564438593891813		1	Col-0	3	8	61993.4221777097
	1	iku2	Heart	0.0814921532162293		1	Col-0	3	9	54535.7634683459
	1	iku2	Heart	0.0788936057273689		1	Col-0	3	10	54378.4535806917
	1	iku2	Heart	0.0713109589565959		1	Col-0	3	11	66366.3571268753
	1	iku2	Heart	0.0578922301206773		1	Col-0	3	12	68636.45691002
	1	iku2	Heart	0.112802520500039		1	Col-0	3	13	67601.765788722
	1	iku2	Heart	0.0475832384435589		1	Col-0	3	14	52768.9798395944
	1	iku2	Heart	0.0846444895141908		1	Col-0	3	15	59438.8341542706
	1	iku2	Heart	0.0489038117575699		1	Col-0	3	16	63551.8861865671
	1	iku2	Heart	0.081662549772876		1	Col-0	3	17	51218.39469245
	1	iku2	Heart	0.0673492390145627		1	Col-0	3	18	53040.3366437006
	1	iku2	Heart	0.0729297262447385		1	Col-0	3	19	63909.9167600242
	1	iku2	Heart	0.0606185750270227		1	Col-0	3	20	65672.6933349544
	1	iku2	Heart	0.0908807352316133		1	Col-0	3	21	52868.7850451337
	1	iku2	Heart	0.107332882609086		1	Col-0	3	22	54811.4072538951
	1	iku2	Heart	0.0573739674741141		1	Col-0	3	23	50223.5130532681
	1	iku2	Heart	0.0709991261472882		1	Col-0	3	24	64697.8564006414
	1	iku2	Heart	0.0736407385431077		1	Col-0	3	25	47777.1626618163
	1	iku2	Heart	0.105340087292942		1	Col-0	3	26	59223.1860921445
	1	iku2	Heart	0.108491484537077		1	Col-0	3	27	57509.2049905137
	1	iku2	Heart	0.0925491220079208		1	Col-0	3	28	56625.6055893623
	1	iku2	Heart	0.1054791195243		1	Col-0	3	29	60538.9088193966
	1	iku2	Heart	0.130226856706187		1	Col-0	3	30	51244.6575648265
	1	iku2	Heart	0.103486324208156		1	Col-0	3	31	55436.3692588314
	1	iku2	Heart	0.0924564338536817		1	Col-0	3	32	47151.7886285828
	1	iku2	Heart	0.0895831010722642		1	Col-0	3	33	46458.8136473266
	1	iku2	Heart	0.109001269385392		1	Col-0	3	34	63291.1760678496
	1	iku2	Heart	0.0786922429491484		1	Col-0	3	35	64027.6939479298
	1	iku2	Heart	0.0807313823424126		1	Col-0	3	36	63953.1828764807
	1	iku2	Heart	0.120077503816987		1	Col-0	3	37	56304.0725453731
	1	iku2	Heart	0.110067183159144		1	Col-0	3	38	51683.4173772403
	1	iku2	Heart	0.104876646521745		1	Col-0	3	39	57395.1612193159
	1	iku2	Heart	0.111411161395614		1	Col-0	3	40	64308.0335979649
	1	iku2	Torpedo	0.0929305185394992		1	Col-0	3	41	40773.8862423626
	1	iku2	Torpedo	0.101005739737154		1	Col-0	3	42	45540.5158020964
	1	iku2	Torpedo	0.101660487401828		1	Col-0	3	43	45192.439958109
	1	iku2	Torpedo	0.0872123889346733		1	Col-0	3	44	57236.8825933753
	1	iku2	Torpedo	0.0998271939407392		1	Col-0	3	45	51982.0057920095
	1	iku2	Torpedo	0.110739655018652		1	Col-0	3	46	51376.5349272069
	1	iku2	Torpedo	0.0813633097969121		1	Col-0	3	47	48950.229240624
	1	iku2	Torpedo	0.0499790717368371		1	Col-0	3	48	42719.2731295455
	1	iku2	Torpedo	0.0838077010783642		1	Col-0	3	49	35278.7560554454
	1	iku2	Torpedo	0.0405507053655211		1	Col-0	3	50	31319.9755952683
	1	iku2	Torpedo	0.105632623234188		1	Col-0	3	51	57407.6038448395
	1	iku2	Torpedo	0.106811169030603		1	Col-0	3	52	50071.7325224568
	1	iku2	Torpedo	0.0779586219406035		1	Col-0	3	53	51809.6269915941
	1	iku2	Torpedo	0.0248367614133277		1	Col-0	3	54	60326.7173916108
	1	iku2	Torpedo	0.0979502506353383		1	Col-0	3	55	54680.2218474335
	1	iku2	Torpedo	0.0756015303477745		1	Col-0	3	56	57035.1963145401
	1	iku2	Torpedo	0.0957677584197558		1	Col-0	3	57	46561.1067489197
	1	iku2	Torpedo	0.09454556277903		1	Col-0	3	58	48364.9414718742
	1	iku2	Torpedo	0.100176392695233		1	Col-0	3	59	53824.2692304965
	1	iku2	Torpedo	0.0661731639764586		1	Col-0	3	60	55731.7778216278
	1	iku2	Torpedo	0.106505620120422		1	Col-0	3	61	68486.6107105274
	1	iku2	Torpedo	0.0892202817730092		1	Col-0	3	62	66575.3687026882
	2	Col-0	Preglobular	0.112628210942405		1	Col-0	3	63	57884.1004168669
	2	Col-0	Preglobular	0.0800116018775812		1	Col-0	3	64	59915.6075086656
	2	Col-0	Preglobular	0.128318036859815		1	Col-0	3	65	56070.4525008807
	2	Col-0	Preglobular	0.0873682422454958		1	Col-0	3	66	42754.1068195539
	2	iku2	Preglobular	0.0887098031915783		1	Col-0	4	1	99277.9665815498
	2	iku2	Preglobular	0.116431616688947		1	Col-0	4	2	109076.229091686
	2	iku2	Preglobular	0.103256303177294		1	Col-0	4	3	76067.5728193855
	2	iku2	Preglobular	0.107369862599484		1	Col-0	4	4	79647.3155534585
	2	iku2	Preglobular	0.0831058236888846		1	Col-0	4	5	93237.3675437615
	2	Col-0	Globular	0.107185017204025		1	Col-0	4	6	114659.555350976
	2	Col-0	Globular	0.0904670001401233		1	Col-0	4	7	106101.268411751
	2	Col-0	Globular	0.106829314713304		1	Col-0	4	8	102814.446344421
	2	Col-0	Globular	0.0716740518803465		1	Col-0	4	9	100199.450569261
	2	Col-0	Globular	0.0886884876865167		1	Col-0	4	10	109220.133906039
	2	Col-0	Globular	0.088332785195795		1	Col-0	4	11	108117.429808421
	2	Col-0	Globular	0.105347221001965		1	Col-0	4	12	116309.807312476
	2	Col-0	Globular	0.0948539975256858		1	Col-0	4	13	110094.332142456
	2	Col-0	Globular	0.0502883887497786		1	Col-0	4	14	109999.502729024
	2	Col-0	Globular	0.0484587696164706		1	Col-0	4	15	115737.51258873
	2	Col-0	Globular	0.0962379664119983		1	Col-0	4	16	111388.07583352
	2	Col-0	Globular	0.0755371327894283		1	Col-0	4	17	94627.7365883923
	2	Col-0	Globular	0.0933105757987058		1	Col-0	4	18	102397.530322265
	2	Col-0	Globular	0.100629052331938		1	Col-0	4	19	86387.5292040703
	2	Col-0	Globular	0.0570841169592081		1	Col-0	4	20	90433.1249700364
	2	Col-0	Globular	0.0791963710560442		1	Col-0	4	21	97827.4697128205
	2	Col-0	Globular	0.066493586787649		1	Col-0	4	22	105782.496900929
	2	Col-0	Globular	0.0870375959130783		1	Col-0	4	23	99480.7631351094
	2	Col-0	Globular	0.12195718394307		1	Col-0	4	24	87100.9640637468
	2	Col-0	Globular	0.0722960931818542		1	Col-0	4	25	115341.606864476
	2	Col-0	Heart	0.0489035286272396		1	Col-0	4	26	102729.845297572
	2	Col-0	Heart	0.0437178314202781		1	Col-0	4	27	91747.328539521
	2	Col-0	Heart	0.0332434099095281		1	Col-0	4	28	102713.672400595
	2	Col-0	Heart	0.0577638589543659		1	Col-0	4	29	95000.8329293564
	2	Col-0	Heart	0.0551538391680807		1	Col-0	4	30	102845.964936527
	2	Col-0	Heart	0.072393706703807		1	Col-0	4	31	87665.5151717088
	2	Col-0	Heart	0.0383947647508806		1	Col-0	4	32	88713.4761203789
	2	Col-0	Heart	0.0452632378726838		1	Col-0	4	33	95934.061296164
	2	Col-0	Heart	0.0468429866906987		1	Col-0	4	34	86628.4745455407
	2	Col-0	Heart	0.0593779501379897		1	Col-0	4	35	94535.9486357498
	2	Col-0	Heart	0.0554629204585617		1	Col-0	4	36	105278.07676232
	2	Col-0	Heart	0.0720159406821077		1	Col-0	4	37	106006.300607136
	2	Col-0	Heart	0.068375649927552		1	Col-0	4	38	103397.522999484
	2	Col-0	Heart	0.0624344206771922		1	Col-0	4	39	87138.2856498091
	2	Col-0	Heart	0.0571894937573923		1	Col-0	4	40	100554.851710226
	2	Col-0	Heart	0.056282790098291		1	Col-0	4	41	107756.772947726
	2	Col-0	Heart	0.0703534876228638		1	Col-0	4	42	104298.955991818
	2	Col-0	Heart	0.0490627424424839		1	Col-0	4	43	94257.9584905848
	2	Col-0	Heart	0.0310294141114683		1	Col-0	4	44	87460.5137949713
	2	Col-0	Heart	0.0278391604961117		1	Col-0	4	45	97266.9256586798
	2	Col-0	Heart	0.0329099846636785		1	Col-0	4	46	88914.3320521113
	2	Col-0	Heart	0.0387196044053278		1	Col-0	4	47	77088.8557221277
	2	Col-0	Heart	0.066222948731402		1	Col-0	4	48	74950.0797366282
	2	Col-0	Heart	0.051648526951773		1	Col-0	4	49	80268.4057505032
	2	Col-0	Heart	0.0655177347743232		1	Col-0	4	50	80753.7499225301
	2	Col-0	Heart	0.0705549773248863		1	Col-0	4	51	93567.0562318311
	2	Col-0	Heart	0.0294174964952881		1	Col-0	4	52	69247.0419581141
	2	Col-0	Heart	0.0376785742782115		1	Col-0	4	53	84741.9762523107
	2	Col-0	Heart	0.0465777027842062		1	Col-0	4	54	74949.6645630769
	2	Col-0	Heart	0.0603797473727489		1	Col-0	4	55	69257.962280616
	2	Col-0	Heart	0.0329435662806822		1	Col-0	4	56	80216.1536428635
	2	Col-0	Heart	0.0634020929030868		1	Col-0	4	57	79191.8292793323
	2	Col-0	Heart	0.0495328850805365		1	Col-0	4	58	66447.9167129347
	2	Col-0	Torpedo	0.0348625609401224		1	Col-0	4	59	68677.2382756768
	2	Col-0	Torpedo	0.0600115075725008		1	Col-0	4	60	88516.3536053543
	2	Col-0	Torpedo	0.0250158834226832		1	Col-0	4	61	80437.7430901296
	2	Col-0	Torpedo	0.0480025528975159		1	Col-0	4	62	74246.1844328701
	2	Col-0	Torpedo	0.0566183957252752		1	Col-0	4	63	85690.1319954415
	2	Col-0	Torpedo	0.0488674637605343		1	Col-0	4	64	79858.9534165091
	2	Col-0	Torpedo	0.0431457457436439		1	Col-0	5	1	130409.532015863
	2	Col-0	Torpedo	0.0471376420344976		1	Col-0	5	2	147315.156841927
	2	Col-0	Torpedo	0.0485680715387202		1	Col-0	5	3	111130.130393224
	2	iku2	Globular	0.0800330604122976		1	Col-0	5	4	132820.910326123
	2	iku2	Globular	0.0786695341978658		1	Col-0	5	5	135431.345482726
	2	iku2	Globular	0.0617143821401495		1	Col-0	5	6	135207.403385336
	2	iku2	Globular	0.110742042111238		1	Col-0	5	7	130708.673995368
	2	iku2	Globular	0.132878078272939		1	Col-0	5	8	128446.037900385
	2	iku2	Globular	0.09567913708976		1	Col-0	5	9	105547.634481037
	2	iku2	Globular	0.061248489203933		1	Col-0	5	10	121823.45990124
	2	iku2	Globular	0.061882889751243		1	Col-0	5	11	121974.413230203
	2	iku2	Globular	0.0766471206704585		1	Col-0	5	12	130370.272953228
	2	iku2	Globular	0.0838562177989817		1	Col-0	5	13	128537.825853027
	2	iku2	Globular	0.108540166367045		1	Col-0	5	14	118348.778092436
	2	iku2	Globular	0.0799921417380933		1	Col-0	5	15	137895.803102474
	2	iku2	Globular	0.130917203853981		1	Col-0	5	16	141695.06256131
	2	iku2	Globular	0.107213692495397		1	Col-0	5	17	133499.920378834
	2	iku2	Globular	0.0807418878394597		1	Col-0	5	18	140496.840239596
	2	iku2	Globular	0.115633917941512		1	Col-0	5	19	155861.41632918
	2	iku2	Globular	0.126130363360642		1	Col-0	5	20	121281.02622065
	2	iku2	Globular	0.115403226833399		1	Col-0	5	21	115683.049367404
	2	iku2	Globular	0.103234270880452		1	Col-0	5	22	141184.697892307
	2	iku2	Globular	0.137088190995997		1	Col-0	5	23	135261.592969548
	2	iku2	Globular	0.0908346238193925		1	Col-0	5	24	137215.132355557
	2	iku2	Globular	0.0922764432450967		1	Col-0	5	25	125454.073976369
	2	iku2	Heart	0.083093243996462		1	Col-0	5	26	138115.873391973
	2	iku2	Heart	0.0858192086501242		1	Col-0	5	27	94642.5287187859
	2	iku2	Heart	0.0973558804879458		1	Col-0	5	28	107311.518185437
	2	iku2	Heart	0.0867927674550042		1	Col-0	5	29	146136.287269163
	2	iku2	Heart	0.0967717452050183		1	Col-0	5	30	133560.192884625
	2	iku2	Heart	0.0833853116379258		1	Col-0	5	31	141621.520228148
	2	iku2	Heart	0.116096887481876		1	Col-0	5	32	129909.672495811
	2	iku2	Heart	0.0866954115745158		1	Col-0	5	33	141486.050985497
	2	iku2	Heart	0.0786381226595061		1	Col-0	5	34	150101.980998021
	2	iku2	Heart	0.0834688633264042		1	Col-0	5	35	145399.215824348
	2	iku2	Heart	0.069055833795659		1	Col-0	5	36	90483.8579199087
	2	iku2	Heart	0.0999408970758275		1	Col-0	5	37	106952.660410132
	2	iku2	Heart	0.0777670054900655		1	Col-0	5	38	112740.29609024
	2	iku2	Heart	0.0723819175335232		1	Col-0	5	39	134987.333095837
	2	iku2	Heart	0.0661257124075404		1	Col-0	5	40	111503.918690107
	2	iku2	Heart	0.075391231391591		1	Col-0	5	41	78608.3374507174
	2	iku2	Heart	0.0607010282160236		1	Col-0	5	42	132569.875009253
	2	iku2	Heart	0.076975080790574		1	Col-0	5	43	132869.013843504
	2	iku2	Heart	0.0798260097087434		1	Col-0	5	44	156236.311755533
	2	iku2	Heart	0.0442289944666003		1	Col-0	5	45	113289.366257144
	2	iku2	Heart	0.09087335926665		1	Col-0	5	46	128966.907718339
	2	iku2	Torpedo	0.0584253738751844		1	Col-0	5	47	152938.015800966
	2	iku2	Torpedo	0.0565289701651474		1	Col-0	5	48	139129.969388921
	2	iku2	Torpedo	0.0679477414404769		1	Col-0	5	49	148299.391795721
	2	iku2	Torpedo	0.0686336746972988		1	Col-0	5	50	151211.183190768
	2	iku2	Torpedo	0.0741614897669813		1	Col-0	5	51	133031.579450887
	2	iku2	Torpedo	0.0791647676402707		1	Col-0	5	52	149588.851650596
	2	iku2	Torpedo	0.107731870336148		1	Col-0	5	53	156901.498416137
	2	iku2	Torpedo	0.0799717479424141		1	Col-0	5	54	129662.508986833
	3	Col-0	Preglobular	0.0557281783622535		1	Col-0	5	55	118180.129563474
	3	Col-0	Preglobular	0.100323741654478		1	Col-0	5	56	153788.442206314
	3	Col-0	Globular	0.0526439686267558		1	Col-0	5	57	142615.709911411
	3	Col-0	Globular	0.0712590656411717		1	Col-0	6	1	162380.594097261
	3	Col-0	Globular	0.0979367524452708		1	Col-0	6	2	173909.973053783
	3	Col-0	Globular	0.0616387007591449		1	Col-0	6	3	128481.425155128
	3	Col-0	Globular	0.107980617721835		1	Col-0	6	4	165795.560110264
	3	Col-0	Globular	0.0904824517554117		1	Col-0	6	5	150604.05163176
	3	Col-0	Globular	0.0729278400923217		1	Col-0	6	6	173663.359964286
	3	Col-0	Globular	0.0449307745460434		1	Col-0	6	7	176348.995003003
	3	Col-0	Globular	0.0969737068719883		1	Col-0	6	8	167939.311887871
	3	Col-0	Globular	0.0249489979263206		1	Col-0	6	9	153137.629357298
	3	Col-0	Globular	0.0714038062823428		1	Col-0	6	10	173008.678452633
	3	Col-0	Globular	0.0724762745189946		1	Col-0	6	11	182043.185181518
	3	Col-0	Heart	0.0484518846385474		1	Col-0	6	12	172494.995540473
	3	Col-0	Heart	0.0485554143065785		1	Col-0	6	13	124736.908845239
	3	Col-0	Heart	0.0672942842202047		1	Col-0	6	14	155664.017031788
	3	Col-0	Heart	0.0376330343292991		1	Col-0	6	15	127679.108557669
	3	Col-0	Heart	0.0638260403411633		1	Col-0	6	16	155986.933987615
	3	Col-0	Heart	0.0710213522693237		1	Col-0	6	17	163603.701670022
	3	Col-0	Heart	0.0319241745176603		1	Col-0	6	18	130642.872132734
	3	Col-0	Heart	0.055367796416582		1	Col-0	6	19	151239.380394464
	3	Col-0	Heart	0.0643367578248816		1	Col-0	6	20	149118.299608963
	3	Col-0	Heart	0.0563890147947547		1	Col-0	6	21	148142.358690434
	3	Col-0	Heart	0.0598522771207317		1	Col-0	6	22	151073.499689178
	3	Col-0	Heart	0.0476864581807611		1	Col-0	6	23	162287.148595667
	3	Col-0	Heart	0.0777457991382799		1	Col-0	6	24	131647.566964948
	3	Col-0	Heart	0.0305477497470797		1	Col-0	6	25	162118.500066706
	3	Col-0	Heart	0.047952862975067		1	Col-0	6	26	151579.992550289
	3	Col-0	Heart	0.0324569841062722		1	Col-0	6	27	165605.901283401
	3	Col-0	Heart	0.0286829161869382		1	Col-0	6	28	175625.750095549
	3	Col-0	Heart	0.0463100334101805		1	Col-0	6	29	190646.949350886
	3	Col-0	Heart	0.0484412717646278		1	Col-0	6	30	175024.147893384
	3	Col-0	Heart	0.0683328297394705		1	Col-0	6	31	170884.279423976
	3	Col-0	Heart	0.044267596653835		1	Col-0	6	32	154436.487231654
	3	Col-0	Torpedo	0.0711697447935016		1	Col-0	6	33	148790.403715774
	3	Col-0	Torpedo	0.0747777537243849		1	Col-0	6	34	156145.077367626
	3	Col-0	Torpedo	0.109018465931199		1	Col-0	6	35	158712.935218437
	3	Col-0	Torpedo	0.0821352621324606		1	Col-0	6	36	135939.499038043
	3	Col-0	Torpedo	0.0766171308264038		1	Col-0	6	37	152730.664919358
	3	Col-0	Torpedo	0.0848235825123342		1	Col-0	6	38	150346.382973832
	3	Col-0	Torpedo	0.104066296810378		1	Col-0	6	39	151834.899675051
	3	Col-0	Torpedo	0.0813570641277603		1	Col-0	6	40	139887.497566902
	3	Col-0	Torpedo	0.08970500636		1	Col-0	6	41	146817.511580815
	3	Col-0	Torpedo	0.0766171308264038		1	Col-0	6	42	147810.594134608
	3	Col-0	Torpedo	0.0783857626552682		1	Col-0	6	43	146655.499538166
	3	Col-0	Torpedo	0.0724431597102839		1	Col-0	6	44	152001.333945072
	3	Col-0	Torpedo	0.102085429162051		1	Col-0	7	1	211479.565553161
	3	Col-0	Torpedo	0.0936667416566558		1	Col-0	7	2	168578.512458466
	3	iku2	Preglobular	0.118339354391992		1	Col-0	7	3	170947.867027669
	3	iku2	Preglobular	0.0794691986924557		1	Col-0	7	4	162372.853626732
	3	iku2	Preglobular	0.144093813383095		1	Col-0	7	5	177181.726208353
	3	iku2	Preglobular	0.103375536783734		1	Col-0	7	6	161898.983341942
	3	iku2	Preglobular	0.106714077764062		1	Col-0	7	7	159410.194035882
	3	iku2	Preglobular	0.111423805218454		1	Col-0	7	8	161477.088382424
	3	iku2	Preglobular	0.155421005994923		1	Col-0	7	9	155394.182530703
	3	iku2	Preglobular	0.0703478277997732		1	Col-0	7	10	164078.125519547
	3	iku2	Preglobular	0.123466399468924		1	Col-0	7	11	132130.284849737
	3	iku2	Preglobular	0.140934122812427		1	Col-0	7	12	169616.383431737
	3	iku2	Preglobular	0.0666515860001241		1	Col-0	7	13	183735.184101707
	3	iku2	Preglobular	0.0710036126351948		1	Col-0	7	14	150246.297840671
	3	iku2	Preglobular	0.0737459855833216		1	Col-0	7	15	188101.762492181
	3	iku2	Preglobular	0.129308846184498		1	Col-0	7	16	173839.748963777
	3	iku2	Globular	0.122895210544217		1	Col-0	7	17	196895.185488412
	3	iku2	Globular	0.119516036882364		1	Col-0	7	18	174580.138651749
	3	iku2	Globular	0.090170581397855		1	Col-0	7	19	180775.292334533
	3	iku2	Globular	0.0650342720535485		1	Col-0	7	20	201811.387610525
	3	iku2	Globular	0.0851314627793033		1	Col-0	7	21	170913.583757142
	3	iku2	Globular	0.0844793415463142		1	Col-0	7	22	197215.891330552
	3	iku2	Globular	0.0794402229277621		1	Col-0	7	23	174203.03211171
	3	iku2	Globular	0.115899728226698		1	Col-0	7	24	183218.73965638
	3	iku2	Globular	0.109734218387528		1	Col-0	7	25	212634.660149603
	3	iku2	Globular	0.0720297543710678		1	Col-0	7	26	171755.712981971
	3	iku2	Globular	0.0900520139009483		1	Col-0	7	27	167702.653527844
	3	iku2	Globular	0.0903831851854125		1	Col-0	7	28	194550.716170256
	3	iku2	Globular	0.120571900884994		1	Col-0	7	29	204961.494914551
	3	iku2	Globular	0.0853822262210375		1	Col-0	7	30	183375.772761666
	3	iku2	Globular	0.126304707502692		1	Col-0	7	31	160756.605008138
	3	iku2	Globular	0.0614752028791472		1	Col-0	7	32	186764.195974671
	3	iku2	Globular	0.10508112555632		1	Col-0	7	33	182966.043645305
	3	iku2	Globular	0.0751363590745133		1	Col-0	7	34	187438.233380528
	3	iku2	Globular	0.118437345229468		1	Col-0	7	35	212738.610800147
	3	iku2	Globular	0.104166315989666		1	Col-0	7	36	207980.552058045
	3	iku2	Heart	0.0899273486470575		1	Col-0	7	37	199565.33958607
	3	iku2	Heart	0.0904730978971067		1	Col-0	7	38	168060.407318933
	3	iku2	Heart	0.0954454799531142		1	Col-0	7	39	160675.875769181
	3	iku2	Heart	0.0585164473664263		1	Col-0	7	40	168869.913967441
	3	iku2	Heart	0.0853187994244167		1	Col-0	7	41	182239.480494694
	3	iku2	Heart	0.0855651881343683		1	Col-0	7	42	209313.693202929
	3	iku2	Heart	0.0773928893389264		1	Col-0	7	43	166713.442781943
	3	iku2	Heart	0.0850163023943758		1	Col-0	7	44	167766.794696272
	3	iku2	Heart	0.103434468336343		1	Col-0	7	45	197081.529217372
	3	iku2	Heart	0.0654393776679811		1	Col-0	7	46	202074.58877055
	3	iku2	Heart	0.1057519859052		1	Col-0	7	47	195981.72818936
	3	iku2	Heart	0.0725748922878822		1	Col-0	7	48	197459.739741628
	3	iku2	Heart	0.0963599410208858		1	Col-0	7	49	205793.669409911
	3	iku2	Heart	0.110691957565131		1	Col-0	7	50	191151.234243565
	3	iku2	Torpedo	0.0697068104293694		1	Col-0	7	51	197564.797521642
	3	iku2	Torpedo	0.0384555727927387		1	Col-0	7	52	164791.972407521
	3	iku2	Torpedo	0.0369465566451756		1	Col-0	7	53	193106.987888515
	3	iku2	Torpedo	0.0713618603976645		1	Col-0	7	54	187203.786134187
	3	iku2	Torpedo	0.0588029518147194		1	Col-0	7	55	191915.39890786
	3	iku2	Torpedo	0.0682464722220502		1	Col-0	8	1	156421.548355024
	3	iku2	Torpedo	0.0814868719684109		1	Col-0	8	2	176648.136982508
	3	iku2	Torpedo	0.0982807613525817		1	Col-0	8	3	171405.702806665
	3	iku2	Torpedo	0.0724327750830319		1	Col-0	8	4	177514.044328914
	3	iku2	Torpedo	0.08343398957817		1	Col-0	8	5	171068.959313477
	3	iku2	Torpedo	0.0699988780708332		1	Col-0	8	6	180470.067433451
	4	Col-0	Preglobular	0.0660144542749125		1	Col-0	8	7	156878.27700455
	4	Col-0	Preglobular	0.0908187018870833		1	Col-0	8	8	218157.990685469
	4	Col-0	Preglobular	0.0774725844054693		1	Col-0	8	9	151432.357464483
	4	Col-0	Preglobular	0.0966128699644675		1	Col-0	8	10	166304.267230316
	4	Col-0	Globular	0.0829972478349753		1	Col-0	8	11	175978.524949277
	4	Col-0	Globular	0.0890441901772375		1	Col-0	8	12	140343.122232212
	4	Col-0	Globular	0.0688284319545759		1	Col-0	8	13	168658.688132688
	4	Col-0	Globular	0.107362868449386		1	Col-0	8	14	191966.267103662
	4	Col-0	Globular	0.101315926107123		1	Col-0	8	15	166821.265240379
	4	Col-0	Globular	0.0645600020659201		1	Col-0	8	16	159222.195903225
	4	Col-0	Globular	0.0542612760106758		1	Col-0	8	17	189532.22094655
	4	Col-0	Globular	0.0794577452179453		1	Col-0	8	18	216769.552826903
	4	Col-0	Heart	0.0367806735672568		1	Col-0	8	19	148669.311429966
	4	Col-0	Heart	0.0612667802464856		1	Col-0	8	20	202716.550874312
	4	Col-0	Heart	0.0675514331529357		1	Col-0	8	21	184812.314137613
	4	Col-0	Heart	0.0302906185373857		1	Col-0	8	22	171819.8541504
	4	Col-0	Heart	0.04714859027327		1	Col-0	8	23	135454.566894314
	4	Col-0	Heart	0.0259921715609053		1	Col-0	8	24	176456.820606693
	4	Col-0	Heart	0.0437568469558909		1	Col-0	8	25	164773.723642787
	4	Col-0	Heart	0.0612864510318503		1	Col-0	8	26	157949.877683613
	4	Col-0	Heart	0.0444620609129698		1	Col-0	8	27	165833.158478694
	4	Col-0	Heart	0.0509433129946942		1	Col-0	8	28	154387.830149539
	4	Col-0	Heart	0.0357980037260013		1	Col-0	8	29	203859.482772852
	4	Col-0	Heart	0.0492306505275028		1	Col-0	8	30	158508.345869997
	4	Col-0	Torpedo	0.0218556321924241		1	Col-0	8	31	165679.443616564
	4	Col-0	Torpedo	0.0231862642893753		1	Col-0	8	32	161706.559836658
	4	Col-0	Torpedo	0.0207245949100155		1	Col-0	8	33	181018.584035619
	4	Col-0	Torpedo	0.020957455526982		1	Col-0	10	1	240051.048204989
	4	Col-0	Torpedo	0.0162669773852289		1	Col-0	10	2	176721.27986839
	4	Col-0	Torpedo	0.0401518235255036		1	Col-0	10	3	162523.832117728
	4	Col-0	Torpedo	0.0348958267425463		1	Col-0	10	4	202821.401067551
	4	Col-0	Torpedo	0.0150694084979728		1	Col-0	10	5	171793.405708027
	4	Col-0	Torpedo	0.0267789709511437		1	Col-0	10	6	167569.593549893
	4	Col-0	Torpedo	0.0315359806977443		1	Col-0	10	7	164154.026793342
	4	Col-0	Torpedo	0.0396528364891469		1	Col-0	10	8	246810.353548454
	4	Col-0	Torpedo	0.0465721233932933		1	Col-0	10	9	253603.10867009
	4	Col-0	Torpedo	0.0398191655012658		1	Col-0	10	10	272179.794459288
	4	Col-0	Torpedo	0.046472325986022		1	Col-0	10	11	233502.110041887
	4	Col-0	Torpedo	0.0421145058685067		1	Col-0	10	12	180757.597134534
	4	Col-0	Torpedo	0.0477364264781257		1	Col-0	10	13	180022.186383924
	4	iku2	Globular	0.102484524779086		1	Col-0	10	14	225717.247395253
	4	iku2	Globular	0.0742825368123029		1	Col-0	10	15	190921.209224597
	4	iku2	Globular	0.09694793818438		1	Col-0	10	16	198935.54018021
	4	iku2	Globular	0.115172535725287		1	Col-0	10	17	202805.023729053
	4	iku2	Globular	0.0842022544611508		1	Col-0	10	18	181820.350213598
	4	iku2	Globular	0.113327006860384		1	Col-0	10	19	173318.879145823
	4	iku2	Globular	0.115633917941512		1	Col-0	10	20	226352.579303211
	4	iku2	Globular	0.105079799745354		1	Col-0	10	21	158399.969846826
	4	iku2	Globular	0.102888234218282		1	Col-0	10	22	200691.129849346
	4	iku2	Globular	0.0893351316166592		1	Col-0	10	23	192739.279367956
	4	iku2	Heart	0.0824117528330464		1	Col-0	10	24	187254.103910508
	4	iku2	Heart	0.072238063322056		1	Col-0	10	25	255332.227880074
	4	iku2	Heart	0.0919820538459383		1	Col-0	10	26	194533.020970257
	4	iku2	Heart	0.0829937085067094		1	Col-0	10	27	239094.557538289
	4	iku2	Heart	0.0738865744625571		1	Col-0	10	28	180888.090585077
	4	iku2	Heart	0.0724215137684978		1	Col-0	10	29	202781.799172211
	4	iku2	Heart	0.0844983654357433		1	Col-0	10	30	173672.761129021
	4	iku2	Heart	0.06196810773521		1	Col-0	10	31	170896.442121878
	4	iku2	Heart	0.0831520934466077		1	Col-0	10	32	170810.737090813
	4	iku2	Heart	0.0452584965759393		1	Col-0	10	33	228737.968378207
	4	iku2	Heart	0.0532569360408035		1	Col-0	10	34	206889.598630032
	4	iku2	Torpedo	0.069602051059871		1	Col-0	10	35	187999.469390588
	4	iku2	Torpedo	0.0421243717718871		1	Col-0	10	36	181662.760398322
	4	iku2	Torpedo	0.0846118846797392		1	Col-0	10	37	174072.538661167
	4	iku2	Torpedo	0.0844908376344175		1	Col-0	10	38	222825.365459145
	4	iku2	Torpedo	0.0967569382269975		1	Col-0	10	39	208537.916260213
	4	iku2	Torpedo	0.0666969219721546		1	Col-0	10	40	223221.271183399
	4	iku2	Torpedo	0.075493007265518		1	Col-0	10	41	181755.101915699
	4	iku2	Torpedo	0.0931255268673517		1	Col-0	10	42	243999.046733848
	4	iku2	Torpedo	0.0649619143225462		1	Col-0	10	43	203079.667323773
	4	iku2	Torpedo	0.0288495458016277		1	Col-0	10	44	234805.141668536
	4	iku2	Torpedo	0.0767034777187332		1	Col-0	10	45	226729.836815451
	4	iku2	Torpedo	0.0772683639302336		1	Col-0	10	46	260648.644724664
	4	iku2	Torpedo	0.0697634471202997		1	Col-0	10	47	204122.048591534
	4	iku2	Torpedo	0.0514853432767509		1	Col-0	10	48	221302.98066095
	4	iku2	Torpedo	0.0723861331022658		1	Col-0	10	49	244343.401742144
	4	iku2	Torpedo	0.0796086068064495		1	Col-0	10	50	245704.913079703
	4	iku2	Torpedo	0.0645180751563673		1	Col-0	9	1	203122.411328037
	4	iku2	Torpedo	0.074080791736767		1	Col-0	9	2	175271.314547616
	4	iku2	Torpedo	0.0646391222016888		1	Col-0	9	3	137669.096326662
						1	Col-0	9	4	215087.50549093
						1	Col-0	9	5	162153.336901968
						1	Col-0	9	6	214635.199068776
						1	Col-0	9	7	243022.099333982
						1	Col-0	9	8	195301.611007178
						1	Col-0	9	9	260988.816544905
						1	Col-0	9	10	182320.760153132
						1	Col-0	9	11	218841.976530288
						1	Col-0	9	12	192187.998087366
						1	Col-0	9	13	222312.23611172
						1	Col-0	9	14	182749.845163698
						1	Col-0	9	15	167146.946874627
						1	Col-0	9	16	212476.516769592
						1	Col-0	9	17	197642.762082178
						1	Col-0	9	18	193003.587657452
						1	Col-0	9	19	174342.926726987
						1	Col-0	9	20	203350.7756528
						1	Col-0	9	21	204474.90522187
						1	Col-0	9	22	208558.376138633
						1	Col-0	9	23	162601.77151623
						1	Col-0	9	24	217341.293985913
						1	Col-0	9	25	203378.422437014
						1	Col-0	9	26	235851.001587415
						1	Col-0	9	27	243613.193241943
						1	Col-0	9	28	232860.695212352
						1	Col-0	9	29	215162.705373044
						1	Col-0	9	30	187389.573153159
						1	Col-0	9	31	197395.045008465
						1	Col-0	9	32	215845.036814165
						1	Col-0	9	33	165277.454970731
						1	Col-0	9	34	193606.844263314
						1	Col-0	9	35	200426.82155985
						1	Col-0	9	36	223412.037139733
						1	Col-0	9	37	183215.421413223
						1	Col-0	9	38	268065.358515153
						1	Col-0	9	39	233592.790865059
						1	Col-0	9	40	185766.13762877
						1	Col-0	9	41	191087.093075137
						1	Col-0	9	42	203783.729326003
						1	Col-0	9	43	195631.714868799
						1	Col-0	9	44	197151.199742643
						1	Col-0	9	45	240812.545693742
						1	Col-0	9	46	220875.694735773
						1	Col-0	9	47	222980.190595999
						1	Col-0	9	48	244181.616157796
						1	Col-0	9	49	176170.948454561
						1	Col-0	9	50	224822.589280416
						1	Col-0	9	51	235591.121815801
						1	Col-0	9	52	226159.602233191
						1	Col-0	9	53	233352.814261875
						1	Col-0	9	54	194628.127166056
						1	Col-0	9	55	212727.00166698
						1	Col-0	9	56	183354.762463765
						1	Col-0	9	57	206003.788115194
						1	Col-0	9	58	201442.021541014
						1	Col-0	9	59	156321.463221863
						1	iku2	0	1	10517.9092468121
						1	iku2	0	2	13419.0539564712
						1	iku2	0	3	12892.6547816742
						1	iku2	0	4	13555.491937408
						1	iku2	0	5	12111.4868732996
						1	iku2	0	6	10271.988113234
						1	iku2	0	7	12196.4999484452
						1	iku2	0	8	12814.9670035064
						1	iku2	0	9	10725.816838409
						1	iku2	0	10	10732.4501794679
						1	iku2	0	11	11804.0508585311
						1	iku2	0	12	12946.5675835192
						1	iku2	0	13	11522.4656878419
						1	iku2	0	14	11609.5546307442
						1	iku2	0	15	11491.7774428385
						1	iku2	0	16	9985.42715043706
						1	iku2	0	17	11861.1435123489
						1	iku2	0	18	10658.6342091919
						1	iku2	0	19	10290.5136603355
						1	iku2	0	20	11788.4315262889
						1	iku2	0	21	13761.8772259833
						1	iku2	0	22	13741.1437104496
						1	iku2	0	23	11012.7929747573
						1	iku2	0	24	12197.4686867317
						1	iku2	0	25	16286.6073515217
						1	iku2	0	26	11029.934610021
						1	iku2	0	27	11617.5718836409
						1	iku2	0	28	11642.1772070663
						1	iku2	0	29	10993.3018346234
						1	iku2	0	30	11772.3938752413
						1	iku2	0	31	9551.92305775275
						1	iku2	0	32	10986.5269571265
						1	iku2	0	33	11824.2339545838
						1	iku2	0	34	12052.7366705306
						1	iku2	0	35	11480.3035556015
						1	iku2	0	36	11394.1833509856
						1	iku2	0	37	12629.7304040161
						1	iku2	0	38	13096.1370006443
						1	iku2	0	39	13838.1842375674
						1	iku2	0	40	13966.0514008723
						1	iku2	0	41	12976.4254814199
						1	iku2	0	42	11100.4323371405
						1	iku2	1	1	21929.6494066128
						1	iku2	1	2	17432.4391744123
						1	iku2	1	3	14537.1006039636
						1	iku2	1	4	15871.487269501
						1	iku2	1	5	16086.7201580757
						1	iku2	1	6	20205.993503134
						1	iku2	1	7	21221.7470490334
						1	iku2	1	8	20891.086477423
						1	iku2	1	9	18627.899962959
						1	iku2	1	10	17909.7660935424
						1	iku2	1	11	18465.7495291267
						1	iku2	1	12	17049.6680316003
						1	iku2	1	13	16606.7596289272
						1	iku2	1	14	16280.6628211275
						1	iku2	1	15	19752.306314397
						1	iku2	1	16	17741.6711293158
						1	iku2	1	17	20431.8699318432
						1	iku2	1	18	20454.5409239498
						1	iku2	1	19	26978.279310587
						1	iku2	1	20	23862.040103537
						1	iku2	1	21	18037.3564744797
						1	iku2	1	22	18410.7327430655
						1	iku2	1	23	16938.247402386
						1	iku2	1	24	18033.3494206584
						1	iku2	1	25	18685.8198186254
						1	iku2	1	26	18995.0517735289
						1	iku2	1	27	18488.1437388657
						1	iku2	1	28	22964.8940926459
						1	iku2	1	29	18573.2952051951
						1	iku2	1	30	17139.9336812211
						1	iku2	1	31	18054.9132832948
						1	iku2	1	32	15283.8499958811
						1	iku2	1	33	19258.3913247383
						1	iku2	1	34	20368.9742840691
						1	iku2	1	35	21700.8699082984
						1	iku2	1	36	18805.392946666
						1	iku2	1	37	18548.8282729535
						1	iku2	1	38	21268.1930174626
						1	iku2	1	39	14473.6513914544
						1	iku2	1	40	18751.3417536371
						1	iku2	1	41	18048.1415510521
						1	iku2	1	42	23366.1907825595
						1	iku2	1	43	20683.1820310803
						1	iku2	1	44	21161.2009061294
						1	iku2	1	45	14800.7169375405
						1	iku2	1	46	19749.9536642727
						1	iku2	1	47	19700.6046262382
						1	iku2	2	1	25019.8993783997
						1	iku2	2	2	21298.0509153633
						1	iku2	2	3	29536.3239683665
						1	iku2	2	4	31911.7583138933
						1	iku2	2	5	32569.0692580384
						1	iku2	2	6	29183.8227517523
						1	iku2	2	7	37400.6703333029
						1	iku2	2	8	35684.339726802
						1	iku2	2	9	39319.5144204875
						1	iku2	2	10	41233.6563526777
						1	iku2	2	11	33485.7064090632
						1	iku2	2	12	39710.1675702666
						1	iku2	2	13	37489.5552163402
						1	iku2	2	14	38157.5065553655
						1	iku2	2	15	28966.1019671237
						1	iku2	2	16	31004.522327603
						1	iku2	2	17	15902.8674704232
						1	iku2	2	18	39762.004504355
						1	iku2	2	19	36058.2664148688
						1	iku2	2	20	43153.3307869649
						1	iku2	2	21	38145.2054662799
						1	iku2	2	22	39950.5562017477
						1	iku2	2	23	36792.2963988952
						1	iku2	2	24	32757.067390696
						1	iku2	2	25	32751.2612514855
						1	iku2	2	26	31907.6128688882
						1	iku2	2	27	30406.7919333296
						1	iku2	2	28	31282.2356904005
						1	iku2	2	29	28842.6601764456
						1	iku2	2	30	25433.0851291017
						1	iku2	2	31	27468.0457099865
						1	iku2	2	32	33691.2613505359
						1	iku2	2	33	32144.8247936507
						1	iku2	2	34	33495.1075737978
						1	iku2	2	35	36177.1475869905
						1	iku2	2	36	31612.757870827
						1	iku2	2	37	33469.6719032698
						1	iku2	2	38	31488.7593701596
						1	iku2	2	39	33169.9763590304
						1	iku2	2	40	29530.5178291561
						1	iku2	2	41	37957.6193619195
						1	iku2	2	42	34963.4411789639
						1	iku2	2	43	37146.5935556443
						1	iku2	2	44	32750.7108320046
						1	iku2	2	45	34688.3541034041
						1	iku2	2	46	39143.5405945479
						1	iku2	2	47	42725.0792687559
						1	iku2	2	48	43443.0716017346
						1	iku2	2	49	39198.1422070577
						1	iku2	2	50	28396.5750670539
						1	iku2	2	51	36735.6189186287
						1	iku2	2	52	39634.1373410501
						1	iku2	2	53	27402.385383791
						1	iku2	2	54	36385.3319609549
						1	iku2	2	55	26938.3282920329
						1	iku2	2	56	29224.7425085929
						1	iku2	2	57	32827.2914807021
						1	iku2	2	58	32457.3749917108
						1	iku2	2	59	34816.7748314441
						1	iku2	2	60	27381.7871141869
						1	iku2	2	61	30011.4397738103
						1	iku2	2	62	19895.9312011278
						1	iku2	2	63	28754.0489305217
						1	iku2	2	64	24105.8885146125
						1	iku2	2	65	24003.730658949
						1	iku2	2	66	20862.3357089927
						1	iku2	2	67	39711.6867280341
						1	iku2	2	68	25717.7117605799
						1	iku2	2	69	38922.6399579466
						1	iku2	2	70	30554.980583871
						1	iku2	2	71	34939.2510290899
						1	iku2	2	72	31075.5736194576
						1	iku2	2	73	39647.1303860546
						1	iku2	2	74	29087.3357893696
						1	iku2	2	75	24008.1560315758
						1	iku2	2	76	31019.7264862938
						1	iku2	2	77	25453.1298339706
						1	iku2	2	78	26028.3276273212
						1	iku2	3	1	74357.4635256464
						1	iku2	3	2	51994.3100263492
						1	iku2	3	3	54848.1752752222
						1	iku2	3	4	50793.735054511
						1	iku2	3	5	47510.3696215208
						1	iku2	3	6	58432.7554102192
						1	iku2	3	7	50378.8917548578
						1	iku2	3	8	56416.3172311817
						1	iku2	3	9	57218.3601915279
						1	iku2	3	10	51327.0474979887
						1	iku2	3	11	45020.1995488773
						1	iku2	3	12	49112.3796744564
						1	iku2	3	13	49366.5948432988
						1	iku2	3	14	48564.8286653202
						1	iku2	3	15	48179.1513076488
						1	iku2	3	16	51814.3260013343
						1	iku2	3	17	56533.679245536
						1	iku2	3	18	48645.4195130931
						1	iku2	3	19	48006.0805513145
						1	iku2	3	20	42744.2936265221
						1	iku2	3	21	47542.4417783619
						1	iku2	3	22	46990.1917594855
						1	iku2	3	23	47329.0048299221
						1	iku2	3	24	51778.108399488
						1	iku2	3	25	47067.4643641019
						1	iku2	3	26	53279.7596821493
						1	iku2	3	27	51950.2104175359
						1	iku2	3	28	45025.7289057202
						1	iku2	3	29	47831.4906372127
						1	iku2	3	30	64419.451081925
						1	iku2	3	31	45413.7557682617
						1	iku2	3	32	60804.8746578436
						1	iku2	3	33	53752.3844462851
						1	iku2	3	34	47646.2540377224
						1	iku2	3	35	45728.5170800081
						1	iku2	3	36	52548.0792029931
						1	iku2	3	37	56910.3706120242
						1	iku2	3	38	53437.7615257224
						1	iku2	3	39	65861.1066411632
						1	iku2	3	40	62000.0555187686
						1	iku2	3	41	54220.0365635672
						1	iku2	3	42	67256.5930143398
						1	iku2	3	43	63233.253066929
						1	iku2	3	44	57010.0374263797
						1	iku2	3	45	57633.8954471
						1	iku2	3	46	51652.8675234208
						1	iku2	3	47	55739.7950745245
						1	iku2	3	48	70550.8787698319
						1	iku2	3	49	59207.9787881995
						1	iku2	3	50	61177.140651705
						1	iku2	3	51	59342.20565545
						1	iku2	3	52	50551.8241200083
						1	iku2	3	53	57481.9733798507
						1	iku2	3	54	54808.7809666574
						1	iku2	3	55	49255.4541417063
						1	iku2	4	1	79869.8737390111
						1	iku2	4	2	63818.543980933
						1	iku2	4	3	64095.2886054441
						1	iku2	4	4	61682.5295286008
						1	iku2	4	5	65584.9124361332
						1	iku2	4	6	55509.216490821
						1	iku2	4	7	68907.5369317586
						1	iku2	4	8	61455.6875068594
						1	iku2	4	9	72913.3200703542
						1	iku2	4	10	63580.9168826193
						1	iku2	4	11	64116.3020485995
						1	iku2	4	12	68247.1876720786
						1	iku2	4	13	67326.2635396108
						1	iku2	4	14	70499.1770816732
						1	iku2	4	15	67349.2113140849
						1	iku2	4	16	81945.4772943689
						1	iku2	4	17	78664.4613662488
						1	iku2	4	18	66002.7971965753
						1	iku2	4	19	74805.3477204271
						1	iku2	4	20	73599.5201741135
						1	iku2	4	21	70196.3048307152
						1	iku2	4	22	64550.3597060189
						1	iku2	4	23	64378.94964389
						1	iku2	4	24	66892.6179104885
						1	iku2	4	25	75252.9519875862
						1	iku2	4	26	66530.8570655777
						1	iku2	4	27	67313.959305271
						1	iku2	4	28	65734.4849985124
						1	iku2	4	29	70857.2076551302
						1	iku2	4	30	60259.3995164641
						1	iku2	4	31	62011.6677971895
						1	iku2	4	32	66928.2850928538
						1	iku2	4	33	66110.2076267141
						1	iku2	4	34	59384.7829612417
						1	iku2	4	35	69397.7185047094
						1	iku2	4	36	67354.8790621116
						1	iku2	4	37	66971.2744269427
						1	iku2	4	38	65574.9608519177
						1	iku2	4	39	63542.0729935354
						1	iku2	4	40	66670.1981161197
						1	iku2	4	41	64755.7794015619
						1	iku2	4	42	67893.9944995455
						1	iku2	4	43	65642.2818723186
						1	iku2	4	44	76578.2142707566
						1	iku2	4	45	63353.9333244399
						1	iku2	4	46	75729.7253419811
						1	iku2	4	47	78111.9345650049
						1	iku2	4	48	68927.3048542599
						1	iku2	4	49	72080.0384455238
						1	iku2	4	50	74845.1572025433
						1	iku2	4	51	75384.4141764152
						1	iku2	4	52	86478.3515636805
						1	iku2	4	53	72630.6277701948
						1	iku2	4	54	50067.0335127166
						1	iku2	4	55	75049.1929862485
						1	iku2	4	56	65525.1966403318
						1	iku2	4	57	75219.6374553452
						1	iku2	4	58	69532.3605455112
						1	iku2	5	1	87871.2085043652
						1	iku2	5	2	79359.23228764
						1	iku2	5	3	88304.1621775686
						1	iku2	5	4	68919.1492101794
						1	iku2	5	5	78515.9959333399
						1	iku2	5	6	79211.5972018337
						1	iku2	5	7	77409.5615642683
						1	iku2	5	8	115763.225041626
						1	iku2	5	9	73182.3273695903
						1	iku2	5	10	75287.9272140325
						1	iku2	5	11	85949.1845652079
						1	iku2	5	12	85717.5051425425
						1	iku2	5	13	89852.951384578
						1	iku2	5	14	80399.8679393322
						1	iku2	5	15	86064.7506394272
						1	iku2	5	16	68664.7956501532
						1	iku2	5	17	74706.7848902878
						1	iku2	5	18	91910.9981311208
						1	iku2	5	19	82399.3028742897
						1	iku2	5	20	102830.480850214
						1	iku2	5	21	85575.94983306
						1	iku2	5	22	92009.4225700764
						1	iku2	5	23	85620.7382525381
						1	iku2	5	24	88902.9997013122
						1	iku2	5	25	92405.881859066
						1	iku2	5	26	102060.236409596
						1	iku2	5	27	87801.5379790942
						1	iku2	5	28	82503.8102348233
						1	iku2	5	29	104357.706194587
						1	iku2	5	30	101782.658292728
						1	iku2	5	31	82736.0432222238
						1	iku2	5	32	89517.31502086
						1	iku2	5	33	98943.3052466266
						1	iku2	5	34	113507.778997691
						1	iku2	5	35	65400.229401378
						1	iku2	5	36	93239.1634838964
						1	iku2	5	37	91731.2940337276
						1	iku2	5	38	85805.9748520284
						1	iku2	5	39	91824.7395353212
						1	iku2	5	40	93570.3744749877
						1	iku2	5	41	71695.4682173226
						1	iku2	5	42	94661.881467736
						1	iku2	5	43	72465.1622384601
						1	iku2	5	44	121293.742483287
						1	iku2	5	45	96455.6230700371
						1	iku2	5	46	83063.9391154127
						1	iku2	5	47	86138.2929725899
						1	iku2	5	48	86757.0336647645
						1	iku2	5	49	90838.8470325767
						1	iku2	5	50	82390.4552742903
						1	iku2	5	51	103124.093472875
						1	iku2	5	52	73956.4436181004
						1	iku2	5	53	89271.2586413523
						1	iku2	5	54	77582.6323206026
						1	iku2	5	55	80737.1618520014
						1	iku2	5	56	100070.753058854
						1	iku2	5	57	72086.9485689503
						1	iku2	5	58	78360.0668122693
						1	iku2	5	59	89579.798640337
						1	iku2	5	60	88670.2100039224
						1	iku2	5	61	80546.3958956683
						1	iku2	5	62	77899.4663548516
						1	iku2	5	63	71687.7246015393
						1	iku2	5	64	73302.8660906632
						1	iku2	6	1	94330.1169119096
						1	iku2	6	2	92259.3507574758
						1	iku2	6	3	122639.603036061
						1	iku2	6	4	123054.307944531
						1	iku2	6	5	110233.258019446
						1	iku2	6	6	94997.517831454
						1	iku2	6	7	128689.88631146
						1	iku2	6	8	98764.7051334494
						1	iku2	6	9	101527.200748485
						1	iku2	6	10	95844.6228483916
						1	iku2	6	11	91423.3044542239
						1	iku2	6	12	107917.542614975
						1	iku2	6	13	96938.8945195614
						1	iku2	6	14	96739.2809632288
						1	iku2	6	15	115196.459674724
						1	iku2	6	16	122851.932855031
						1	iku2	6	17	129503.261622605
						1	iku2	6	18	96714.952422171
						1	iku2	6	19	103808.082462948
						1	iku2	6	20	97855.67006177
						1	iku2	6	21	116194.518020624
						1	iku2	6	22	88063.0815901686
						1	iku2	6	23	101402.787074267
						1	iku2	6	24	107524.951988623
						1	iku2	6	25	106191.260424259
						1	iku2	6	26	109782.058726763
						1	iku2	6	27	105970.636570025
						1	iku2	6	28	96000.5519694622
						1	iku2	6	29	107077.624503831
						1	iku2	6	30	128435.532751434
						1	iku2	6	31	91384.5989563238
						1	iku2	6	32	78673.5857486158
						1	iku2	6	33	99880.5406672555
						1	iku2	6	34	105818.022546857
						1	iku2	6	35	114905.061311003
						1	iku2	6	36	83588.1271765234
						1	iku2	6	37	105059.94080414
						1	iku2	6	38	92059.1867816622
						1	iku2	6	39	104763.013083576
						1	iku2	6	40	83075.5513938335
						1	iku2	6	41	85880.6211694071
						1	iku2	6	42	74684.1138981812
						1	iku2	6	43	120457.1426153
						1	iku2	6	44	122933.212513468
						1	iku2	6	45	91804.833221636
						1	iku2	6	46	111591.834834858
						1	iku2	6	47	112737.531411819
						1	iku2	6	48	105501.742077343
						1	iku2	6	49	110968.118350575
						1	iku2	6	50	102393.658514373
						1	iku2	6	51	82741.0221595857
						1	iku2	6	52	103891.576380327
						1	iku2	8	1	106772.399602749
						1	iku2	8	2	128700.391460411
						1	iku2	8	3	99107.5284029615
						1	iku2	8	4	124518.496104692
						1	iku2	8	5	143810.063570487
						1	iku2	8	6	105099.199866775
						1	iku2	8	7	102510.882137544
						1	iku2	8	8	127141.097104451
						1	iku2	8	9	106004.366275817
						1	iku2	8	10	99188.8112066534
						1	iku2	8	11	94602.1625266805
						1	iku2	8	12	89260.7503471475
						1	iku2	8	13	94559.0348014078
						1	iku2	8	14	110838.178464768
						1	iku2	8	15	85267.4098340754
						1	iku2	8	16	91690.374276887
						1	iku2	8	17	112031.424994374
						1	iku2	8	18	100488.77621048
						1	iku2	8	19	96109.4815573684
						1	iku2	8	20	122307.838480235
						1	iku2	8	21	94058.0681518846
						1	iku2	8	22	126161.28437803
						1	iku2	8	23	115773.176625842
						1	iku2	8	24	112536.260306535
						1	iku2	8	25	101331.459000045
						1	iku2	8	26	113163.295033974
						1	iku2	8	27	110628.059759485
						1	iku2	8	28	127057.049622337
						1	iku2	8	29	99050.0237208465
						1	iku2	8	30	114450.543775163
						1	iku2	8	31	92639.2219759367
						1	iku2	8	32	99327.5986924602
						1	iku2	8	33	113934.646604062
						1	iku2	8	34	99309.9066377156
						1	iku2	8	35	99539.3749466946
						1	iku2	8	36	131773.084623383
						1	iku2	8	37	124514.073877319
						1	iku2	8	38	112032.52897859
						1	iku2	8	39	120850.283661133
						1	iku2	8	40	133934.531600989
						1	iku2	8	41	124316.671434673
						1	iku2	8	42	117075.355888608
						1	iku2	8	43	108181.294194482
						1	iku2	8	44	132228.155723957
						1	iku2	8	45	129282.084203636
						1	iku2	8	46	128127.54317193
						1	iku2	8	47	102891.857340221
						1	iku2	8	48	132082.178187102
						1	iku2	8	49	117240.129464424
						1	iku2	8	50	147349.440112455
						1	iku2	8	51	90960.4928831198
						1	iku2	8	52	89788.2566514148
						1	iku2	10	1	143920.521751923
						1	iku2	10	2	118654.965441296
						1	iku2	10	3	114842.401557292
						1	iku2	10	4	123655.218190777
						1	iku2	10	5	125755.332711935
						1	iku2	10	6	144103.666757386
						1	iku2	10	7	109951.817530449
						1	iku2	10	8	129060.139342648
						1	iku2	10	9	139609.526293262
						1	iku2	10	10	165857.697751781
						1	iku2	10	11	124017.117426871
						1	iku2	10	12	99014.2087115349
						1	iku2	10	13	111709.772430726
						1	iku2	10	14	128546.899911327
						1	iku2	10	15	141100.442823418
						1	iku2	10	16	113105.831240163
						1	iku2	10	17	122282.739351904
						1	iku2	10	18	129883.736729868
						1	iku2	10	19	134016.525232124
						1	iku2	10	20	135138.415380221
						1	iku2	10	21	104595.147722904
						1	iku2	10	22	127482.583640938
						1	iku2	10	23	138978.943719112
						1	iku2	10	24	145197.592450596
						1	iku2	10	25	164585.014682685
						1	iku2	10	26	127007.17847211
						1	iku2	10	27	117101.536984376
						1	iku2	10	28	136889.243134533
						1	iku2	10	29	125914.897746834
						1	iku2	10	30	123281.801033887
						1	iku2	10	31	131826.481603543
						1	iku2	10	32	122544.842818222
						1	iku2	10	33	124308.83031601
						1	iku2	10	34	124182.164639801
						1	iku2	10	35	118005.190526159
						1	iku2	10	36	128723.461899798
						1	iku2	10	37	125051.273854959
						1	iku2	10	38	116865.202585529
						1	iku2	10	39	117422.859296335
						1	iku2	10	40	106615.75650898
						1	iku2	10	41	147906.908108011
						1	iku2	10	42	124753.52836831
						1	iku2	10	43	135514.024779272
						1	iku2	10	44	120740.275251044
						1	iku2	10	45	135199.279193797
						1	iku2	10	46	146911.680490869
						1	iku2	10	47	105216.958183156
						1	iku2	10	48	123702.922260877
						1	iku2	10	49	114133.95507074
						1	iku2	10	50	118815.077750422
						1	iku2	10	51	127805.003646605
						1	iku2	10	52	105243.277670107
						1	iku2	10	53	117847.817733421
						1	iku2	10	54	118494.849986916
						1	iku2	10	55	156992.242144393
						1	iku2	10	56	101810.16039525
						1	iku2	10	57	121336.863918051
						1	iku2	7	1	99632.2700288074
						1	iku2	7	2	147337.274269299
						1	iku2	7	3	114838.155464153
						1	iku2	7	4	100897.398197371
						1	iku2	7	5	114902.847052062
						1	iku2	7	6	135888.627696987
						1	iku2	7	7	111486.223490108
						1	iku2	7	8	140599.133341189
						1	iku2	7	9	124900.578436839
						1	iku2	7	10	118710.400546163
						1	iku2	7	11	95841.3046052351
						1	iku2	7	12	118153.58990873
						1	iku2	7	13	128439.401414071
						1	iku2	7	14	119235.142172009
						1	iku2	7	15	103502.307142385
						1	iku2	7	16	126303.390106993
						1	iku2	7	17	113586.847542443
						1	iku2	7	18	124187.838678336
						1	iku2	7	19	102198.470330667
						1	iku2	7	20	106259.823820059
						1	iku2	7	21	99033.9860697988
						1	iku2	7	22	108144.246245533
						1	iku2	7	23	107689.728709693
						1	iku2	7	24	136539.990965484
						1	iku2	7	25	103773.245627686
						1	iku2	7	26	133091.848811424
						1	iku2	7	27	114245.400861987
						1	iku2	7	28	94613.7748051013
						1	iku2	7	29	120027.507185253
						1	iku2	7	30	107172.177134895
						1	iku2	7	31	121830.649952289
						1	iku2	7	32	97340.8800201397
						1	iku2	7	33	109555.351950951
						1	iku2	7	34	125175.391875285
						1	iku2	7	35	121193.106930645
						1	iku2	7	36	108449.471146615
						1	iku2	7	37	111261.730973237
						1	iku2	7	38	113944.601333532
						1	iku2	7	39	102059.68284486
						1	iku2	7	40	106620.34228957
						1	iku2	7	41	128850.791224638
						1	iku2	7	42	122149.695100224
						1	iku2	7	43	107148.952578054
						1	iku2	7	44	94405.3167940235
						1	iku2	7	45	108408.554535028
						1	iku2	7	46	123982.142200425
						1	iku2	7	47	97054.4574485265
						1	iku2	7	48	98335.6232681377
						1	iku2	7	49	105615.647457357
						1	iku2	7	50	111251.225824286
						1	iku2	7	51	102410.800149637
						1	iku2	7	52	109981.672283096
						1	iku2	7	53	102419.094184901
						1	iku2	7	54	110374.813328929
						1	iku2	7	55	114309.542030416
						1	iku2	7	56	110621.423273172
						1	iku2	7	57	110042.495208367
						1	iku2	7	58	123581.260684063
						1	iku2	7	59	85729.1142757092
						1	iku2	7	60	118457.707680342
						1	iku2	7	61	104039.765030868
						1	iku2	7	62	117263.354021266
						1	iku2	7	63	106996.895264875
						1	iku2	7	64	95071.6105840976
						1	iku2	7	65	105263.976587845
						1	iku2	9	1	124967.484283689
						1	iku2	9	2	122721.436259234
						1	iku2	9	3	134925.95660583
						1	iku2	9	4	124319.436113094
						1	iku2	9	5	111584.094364328
						1	iku2	9	6	113690.247773506
						1	iku2	9	7	114823.224942576
						1	iku2	9	8	126536.733369118
						1	iku2	9	9	119751.58976259
						1	iku2	9	10	110779.566653183
						1	iku2	9	11	135463.968059048
						1	iku2	9	12	124833.672589989
						1	iku2	9	13	111210.859632181
						1	iku2	9	14	132729.119228226
						1	iku2	9	15	118530.142884035
						1	iku2	9	16	144996.67361378
						1	iku2	9	17	136969.626395531
						1	iku2	9	18	121101.318978002
						1	iku2	9	19	138904.92016206
						1	iku2	9	20	149881.357143787
						1	iku2	9	21	137395.943582421
						1	iku2	9	22	134644.509826325
						1	iku2	9	23	138715.814899932
						1	iku2	9	24	128599.202343034
						1	iku2	9	25	123200.835900867
						1	iku2	9	26	137796.828244037
						1	iku2	9	27	172557.47915995
						1	iku2	9	28	128984.049353602
						1	iku2	9	29	117143.365719674
						1	iku2	9	30	114342.164606738
						1	iku2	9	31	123381.650272984
						1	iku2	9	32	113507.225432956
						1	iku2	9	33	129543.074249976
						1	iku2	9	34	118752.42428722
						1	iku2	9	35	146764.429126073
						1	iku2	9	36	151329.510798155
						1	iku2	9	37	109051.623768261
						1	iku2	9	38	133321.873830392
						1	iku2	9	39	154147.29998162
						1	iku2	9	40	109657.094633063
						1	iku2	9	41	131720.00216864
						1	iku2	9	42	129184.766894151
						1	iku2	9	43	105712.411202107
						1	iku2	9	44	118077.836461881
						1	iku2	9	45	121716.19100754
						1	iku2	9	46	127992.627494015
						1	iku2	9	47	123884.82489094
						1	iku2	9	48	134849.649594246
						1	iku2	9	49	133355.049971449
						1	iku2	9	50	122024.731006524
						1	iku2	9	51	132063.932567623
						1	iku2	9	52	148378.463485726
						1	iku2	9	53	117095.812621774
						1	iku2	9	54	121053.765880103
						2	Col-0	0	1	12794.1311281093
						2	Col-0	0	2	11823.3760530848
						2	Col-0	0	3	11306.4414620501
						2	Col-0	0	4	10855.6264117291
						2	Col-0	0	5	11997.6912058756
						2	Col-0	0	6	12920.3593421991
						2	Col-0	0	7	12866.2615361606
						2	Col-0	0	8	10194.4310045916
						2	Col-0	0	9	14110.5110750465
						2	Col-0	0	10	12087.8542159397
						2	Col-0	0	11	13680.7340604072
						2	Col-0	0	12	9322.85524063776
						2	Col-0	0	13	10573.1156468613
						2	Col-0	0	14	10786.5014373465
						2	Col-0	0	14	10813.5503403658
						2	Col-0	0	15	11573.9250585738
						2	Col-0	0	16	11919.5499304866
						2	Col-0	0	16	11384.582737439
						2	Col-0	0	17	10053.1756221577
						2	Col-0	0	17	10996.881794163
						2	Col-0	0	18	11381.5773037702
						2	Col-0	0	18	12090.8596496086
						2	Col-0	0	19	10503.9906724787
						2	Col-0	0	20	13837.0166111851
						2	Col-0	0	21	10687.3221262759
						2	Col-0	0	22	11390.5936047766
						2	Col-0	0	22	12827.1908984661
						2	Col-0	0	22	11901.5173284737
						2	Col-0	0	23	11426.6588088023
						2	Col-0	0	23	11050.9796002015
						2	Col-0	0	25	10816.5557740346
						2	Col-0	0	26	12096.8705169462
						2	Col-0	0	27	12039.7672772388
						2	Col-0	0	27	10885.6807484171
						2	Col-0	0	28	11276.387125362
						2	Col-0	0	29	8778.87174658379
						2	Col-0	0	30	11390.5936047766
						2	Col-0	0	31	11862.4466907793
						2	Col-0	0	32	11300.4305947124
						2	Col-0	0	33	13217.897275411
						2	Col-0	0	34	11625.0174309435
						2	Col-0	0	35	11552.8870228922
						2	Col-0	0	36	9614.382306512
						2	Col-0	0	37	9635.42034219364
						2	Col-0	0	39	11002.8926615006
						2	Col-0	0	39	9238.70309791118
						2	Col-0	0	40	10038.1484538137
						2	Col-0	0	41	12902.3267401863
						2	Col-0	0	42	12508.6149295727
						2	Col-0	0	43	12854.2398014854
						2	Col-0	0	44	11375.5664364326
						2	Col-0	0	45	10519.0178408228
						2	Col-0	0	46	10840.599243385
						2	Col-0	0	47	10705.3547282888
						2	Col-0	0	48	10531.039575498
						2	Col-0	0	49	11495.7837831849
						2	Col-0	0	50	8841.98585362873
						2	Col-0	0	51	12842.2180668102
						2	Col-0	0	53	10407.8167950769
						2	Col-0	0	54	10374.75702472
						2	Col-0	0	55	11032.9469981887
						2	Col-0	1	1	17723.0423449519
						2	Col-0	1	2	19385.0471638019
						2	Col-0	1	3	16599.0101528183
						2	Col-0	1	4	20881.7531308676
						2	Col-0	1	5	18826.0365014039
						2	Col-0	1	6	23093.7523111092
						2	Col-0	1	7	16734.2546679146
						2	Col-0	1	8	23745.9314172402
						2	Col-0	1	9	18850.0799707544
						2	Col-0	1	10	18804.9984657223
						2	Col-0	1	11	19625.4818573065
						2	Col-0	1	12	15751.4778582149
						2	Col-0	1	13	23340.1978719513
						2	Col-0	1	14	17374.4120393704
						2	Col-0	1	15	19357.9982607827
						2	Col-0	1	16	17753.09668164
						2	Col-0	1	17	22210.15481248
						2	Col-0	1	18	24202.7573348988
						2	Col-0	1	19	25350.8329963828
						2	Col-0	1	20	25332.80039437
						2	Col-0	1	21	14627.4456660812
						2	Col-0	1	22	17085.890407165
						2	Col-0	1	23	17164.0316825539
						2	Col-0	1	24	20956.8889725877
						2	Col-0	1	25	18877.1288737736
						2	Col-0	1	26	20560.1717283053
						2	Col-0	1	27	21645.1332827444
						2	Col-0	1	29	19790.7807090908
						2	Col-0	1	30	25074.3330988526
						2	Col-0	1	31	19694.606831689
						2	Col-0	1	32	18997.3462205259
						2	Col-0	1	33	22210.15481248
						2	Col-0	1	36	21554.9702726802
						2	Col-0	1	37	16154.2059698349
						2	Col-0	1	38	21648.1387164132
						2	Col-0	1	39	18783.9604300406
						2	Col-0	1	40	21915.622312937
						2	Col-0	1	41	19427.1232351652
						2	Col-0	1	42	15075.2552827334
						2	Col-0	1	43	17578.7815288492
						2	Col-0	1	44	20950.8781052501
						2	Col-0	1	45	17088.8958408338
						2	Col-0	1	46	20845.6879268419
						2	Col-0	1	47	23439.3771830219
						2	Col-0	1	47	16917.5861217118
						2	Col-0	1	47	22107.9700677406
						2	Col-0	1	50	15486.9996953599
						2	Col-0	1	51	19249.8026487056
						2	Col-0	1	52	21954.6929506315
						2	Col-0	1	54	19790.7807090908
						2	Col-0	1	55	21446.7746606032
						2	Col-0	1	56	16202.2929085358
						2	Col-0	1	57	12598.7779396369
						2	Col-0	2	1	44874.1301089499
						2	Col-0	2	2	50142.6553303677
						2	Col-0	2	3	55630.5772096083
						2	Col-0	2	4	41054.2239158968
						2	Col-0	2	5	46277.6676322825
						2	Col-0	2	6	49827.084795143
						2	Col-0	2	7	51660.3993331149
						2	Col-0	2	8	51254.665787826
						2	Col-0	2	9	61440.0804914113
						2	Col-0	2	10	36416.8397649284
						2	Col-0	2	11	52306.5675719083
						2	Col-0	2	12	28984.4023019699
						2	Col-0	2	13	45324.9451592708
						2	Col-0	2	14	43064.8590403284
						2	Col-0	2	15	53451.6377997236
						2	Col-0	2	16	45183.6897768369
						2	Col-0	2	17	49559.6011986192
						2	Col-0	2	18	51128.4375737362
						2	Col-0	2	19	56691.495294697
						2	Col-0	2	20	53830.3224419932
						2	Col-0	2	21	39100.6920311725
						2	Col-0	2	22	48309.3407923957
						2	Col-0	2	23	41997.930087902
						2	Col-0	2	24	53295.3552489457
						2	Col-0	2	25	46118.3796478358
						2	Col-0	2	26	52528.9696634
						2	Col-0	2	27	35875.8617045432
						2	Col-0	2	28	46779.5750549732
						2	Col-0	2	29	45718.6569698845
						2	Col-0	2	30	49024.6340055716
						2	Col-0	2	31	61286.8033743022
						2	Col-0	2	32	43933.4293706134
						2	Col-0	2	33	66822.8121922437
						2	Col-0	2	34	47491.8628344803
						2	Col-0	2	35	50428.1715289043
						2	Col-0	2	36	56255.7074127201
						2	Col-0	2	37	46881.7597997126
						2	Col-0	2	38	49791.0195911173
						2	Col-0	2	39	52327.60560759
						2	Col-0	2	40	41063.2402169032
						2	Col-0	2	41	42947.6471272449
						2	Col-0	2	42	46773.5641876356
						2	Col-0	2	43	49574.6283669632
						2	Col-0	2	44	42529.8918472808
						2	Col-0	2	45	49162.8839543367
						2	Col-0	2	46	48558.7917869066
						2	Col-0	2	47	39737.8439689596
						2	Col-0	2	48	43849.2772278868
						2	Col-0	2	49	40068.4416725283
						2	Col-0	2	50	36425.8560659348
						2	Col-0	2	51	41814.5986341048
						2	Col-0	2	52	50350.0302535153
						2	Col-0	2	53	31121.2656404913
						2	Col-0	2	54	44279.0542425262
						2	Col-0	2	56	22742.1165718588
						2	Col-0	2	57	43317.3154685081
						2	Col-0	2	58	43942.4456716198
						2	Col-0	2	59	42391.6418985157
						2	Col-0	2	60	41009.1424108647
						2	Col-0	2	62	31307.6025279573
						2	Col-0	2	63	42142.1909040048
						2	Col-0	2	64	38331.3010119581
						2	Col-0	2	65	37832.3990229362
						2	Col-0	2	66	44717.8475581719
						2	Col-0	2	67	32266.3358683066
						2	Col-0	3	1	69638.9035399154
						2	Col-0	3	2	75298.1351382781
						2	Col-0	3	3	61262.7599049517
						2	Col-0	3	4	55077.5774145479
						2	Col-0	3	5	68623.0669598588
						2	Col-0	3	6	76978.1725591409
						2	Col-0	3	7	79586.8889836649
						2	Col-0	3	8	44522.4943696995
						2	Col-0	3	9	57974.8154712774
						2	Col-0	3	10	68316.5127256406
						2	Col-0	3	11	76371.074958042
						2	Col-0	3	12	71288.8866240902
						2	Col-0	3	13	84338.479614048
						2	Col-0	3	14	81339.0568125791
						2	Col-0	3	15	65413.2638015735
						2	Col-0	3	16	43644.907738408
						2	Col-0	3	17	51447.0135426297
						2	Col-0	3	18	57046.1364676162
						2	Col-0	3	19	60962.2165380711
						2	Col-0	3	20	61016.3143441096
						2	Col-0	3	21	82390.9585966614
						2	Col-0	3	22	40158.6046825925
						2	Col-0	3	23	69106.9417805367
						2	Col-0	3	24	51101.3886707169
						2	Col-0	3	25	61229.7001345948
						2	Col-0	3	26	82147.5184694881
						2	Col-0	3	27	91927.1996277844
						2	Col-0	3	28	74123.0105737747
						2	Col-0	3	29	60808.9394209619
						2	Col-0	3	30	64634.8564813526
						2	Col-0	3	31	70594.6314465959
						2	Col-0	3	32	85110.8760669313
						2	Col-0	3	33	64196.0631657069
						2	Col-0	3	34	92477.193989176
						2	Col-0	3	35	68962.680964434
						2	Col-0	3	36	56117.457463955
						2	Col-0	3	37	64661.9053843719
						2	Col-0	3	38	61052.3795481353
						2	Col-0	3	39	69395.4634127421
						2	Col-0	3	40	52970.7684127146
						2	Col-0	3	42	58037.9295783223
						2	Col-0	3	43	72710.4567494357
						2	Col-0	3	44	56384.9410604788
						2	Col-0	3	45	62924.7647238017
						2	Col-0	3	46	61990.0748528029
						2	Col-0	3	47	57406.788507873
						2	Col-0	3	48	55308.995807046
						2	Col-0	3	49	57968.8046039398
						2	Col-0	3	50	68914.5940257331
						2	Col-0	3	51	60538.4503907693
						2	Col-0	3	52	47095.1455901979
						2	Col-0	3	53	56700.5115957034
						2	Col-0	3	54	39106.7028985102
						2	Col-0	3	55	50725.7094621161
						2	Col-0	3	56	61981.0585517965
						2	Col-0	3	57	52784.4315252485
						2	Col-0	3	58	61524.2326341379
						2	Col-0	4	1	104421.272847778
						2	Col-0	4	2	115485.939626013
						2	Col-0	4	3	93417.4009419515
						2	Col-0	4	4	104360.47797537
						2	Col-0	4	5	102755.493343802
						2	Col-0	4	6	147938.24251734
						2	Col-0	4	7	107789.308779175
						2	Col-0	4	8	83191.7034029457
						2	Col-0	4	8	69914.1032690643
						2	Col-0	4	9	91411.1701524914
						2	Col-0	4	10	132739.52441537
						2	Col-0	4	10	95849.1958382668
						2	Col-0	4	11	99472.5702337765
						2	Col-0	4	12	117297.626823768
						2	Col-0	4	13	91034.2419435625
						2	Col-0	4	14	84711.5752131428
						2	Col-0	4	15	104530.703618112
						2	Col-0	4	16	124702.442283048
						2	Col-0	4	17	129055.355147452
						2	Col-0	4	18	110902.006246458
						2	Col-0	4	19	139743.093716758
						2	Col-0	4	20	134356.668021419
						2	Col-0	4	21	112725.852418695
						2	Col-0	4	22	139791.729614684
						2	Col-0	4	23	123559.498681779
						2	Col-0	4	24	107388.062621283
						2	Col-0	4	25	168085.663233312
						2	Col-0	4	26	118160.914011959
						2	Col-0	4	27	111886.883179466
						2	Col-0	4	28	107886.580575027
						2	Col-0	4	29	121808.606356432
						2	Col-0	4	30	124738.919206492
						2	Col-0	4	31	107448.857493691
						2	Col-0	4	32	101697.662563905
						2	Col-0	4	33	119437.606332525
						2	Col-0	4	33	127571.9602607
						2	Col-0	4	34	93660.580431583
						2	Col-0	4	35	122015.308922619
						2	Col-0	4	36	120860.206346869
						2	Col-0	4	37	113698.570377221
						2	Col-0	4	37	118221.708884367
						2	Col-0	4	38	103874.118996107
						2	Col-0	4	39	121395.201224059
						2	Col-0	4	40	127316.621796587
						2	Col-0	4	41	144703.955305241
						2	Col-0	4	42	139426.960380237
						2	Col-0	4	43	100177.790753708
						2	Col-0	4	43	121528.949943356
						2	Col-0	4	44	124763.237155455
						2	Col-0	4	45	160875.391365737
						2	Col-0	4	46	126514.129480802
						2	Col-0	4	47	141007.627062842
						2	Col-0	4	48	141348.078348326
						2	Col-0	4	49	95922.1496851562
						2	Col-0	4	50	135961.652652987
						2	Col-0	4	51	161349.591370519
						2	Col-0	4	52	143074.65272471
						2	Col-0	4	53	148947.437399311
						2	Col-0	4	54	85647.8162482242
						2	Col-0	4	55	117419.216568583
						2	Col-0	4	56	108652.595967367
						2	Col-0	4	57	142880.109133004
						2	Col-0	4	58	114124.134484076
						2	Col-0	4	59	132009.985946475
						2	Col-0	4	60	87228.4829308291
						2	Col-0	4	61	115485.939626013
						2	Col-0	4	62	131766.806456843
						2	Col-0	4	63	131864.078252696
						2	Col-0	4	64	152947.74000375
						2	Col-0	4	65	160474.145207845
						2	Col-0	4	66	131851.919278215
						2	Col-0	4	66	136253.468040545
						2	Col-0	4	67	118805.339659483
						2	Col-0	4	68	118246.026833331
						2	Col-0	4	69	152668.083590673
						2	Col-0	4	70	141725.006557255
						2	Col-0	4	71	93295.8111971357
						2	Col-0	4	72	136083.242397803
						2	Col-0	5	1	138551.514217563
						2	Col-0	5	2	147768.016874598
						2	Col-0	5	3	182931.771075317
						2	Col-0	5	4	145968.488651325
						2	Col-0	5	5	160693.006748514
						2	Col-0	5	6	164693.309352952
						2	Col-0	5	7	137761.180876261
						2	Col-0	5	8	180682.360796225
						2	Col-0	5	9	153993.411809165
						2	Col-0	5	10	142734.201439225
						2	Col-0	5	11	165435.006796329
						2	Col-0	5	12	191090.442952455
						2	Col-0	5	13	144096.006581162
						2	Col-0	5	14	135268.591107537
						2	Col-0	5	15	161094.252906406
						2	Col-0	5	16	149348.683557203
						2	Col-0	5	17	155440.329772473
						2	Col-0	5	18	167064.30937686
						2	Col-0	5	19	151123.893831513
						2	Col-0	5	20	138612.309089971
						2	Col-0	5	21	156972.360557151
						2	Col-0	5	22	146807.457890553
						2	Col-0	5	23	154735.109252541
						2	Col-0	5	24	134247.237251085
						2	Col-0	5	25	144108.165555644
						2	Col-0	5	26	154491.92976291
						2	Col-0	5	27	135171.319311685
						2	Col-0	5	28	138806.852681676
						2	Col-0	5	29	142381.59117926
						2	Col-0	5	30	133894.626991119
						2	Col-0	5	31	154333.863094649
						2	Col-0	5	32	149093.34509309
						2	Col-0	5	33	133517.69878219
						2	Col-0	5	34	148923.119450348
						2	Col-0	5	35	153871.822064349
						2	Col-0	5	36	139816.047563647
						2	Col-0	5	37	130575.226957649
						2	Col-0	5	38	147476.20148704
						2	Col-0	5	39	148242.216879379
						2	Col-0	5	40	150151.175872987
						2	Col-0	5	40	158966.43237213
						2	Col-0	5	41	154516.247711873
						2	Col-0	5	42	141372.396297289
						2	Col-0	5	43	164498.765761247
						2	Col-0	5	44	147743.698925635
						2	Col-0	5	45	160875.391365737
						2	Col-0	5	46	136958.688560477
						2	Col-0	5	47	144010.893759791
						2	Col-0	5	48	153312.509238197
						2	Col-0	5	49	140825.242445618
						2	Col-0	5	50	131073.744911394
						2	Col-0	5	51	122124.739692953
						2	Col-0	5	52	126708.673072508
						2	Col-0	5	53	143062.493750228
						2	Col-0	5	54	152655.924616192
						2	Col-0	5	55	148071.991236637
						2	Col-0	5	56	137639.591131445
						2	Col-0	5	57	147889.606619414
						2	Col-0	5	58	142965.221954375
						2	Col-0	5	59	126380.380761505
						2	Col-0	5	60	124130.970482413
						2	Col-0	5	61	138612.309089971
						2	Col-0	5	62	137128.914203219
						2	Col-0	6	1	186968.5506032
						2	Col-0	6	2	165435.006796329
						2	Col-0	6	3	139220.25781405
						2	Col-0	6	4	168255.888876054
						2	Col-0	6	5	158540.868265275
						2	Col-0	6	6	154175.796426389
						2	Col-0	6	7	152801.832309971
						2	Col-0	6	8	194750.294271409
						2	Col-0	6	9	144764.750177649
						2	Col-0	6	10	171538.81198608
						2	Col-0	6	11	141190.011680065
						2	Col-0	6	12	156425.20670548
						2	Col-0	6	13	155099.878486989
						2	Col-0	6	14	155039.083614581
						2	Col-0	6	15	172231.87353153
						2	Col-0	6	16	142345.114255815
						2	Col-0	6	17	158042.35031153
						2	Col-0	6	18	138673.103962379
						2	Col-0	6	19	140946.832190434
						2	Col-0	6	20	136460.170606732
						2	Col-0	6	21	150175.49382195
						2	Col-0	6	22	150041.745102653
						2	Col-0	6	23	145530.765569988
						2	Col-0	6	24	157726.216975009
						2	Col-0	6	25	165483.642694255
						2	Col-0	6	26	159136.658014872
						2	Col-0	6	27	147342.452767743
						2	Col-0	6	28	149871.519459911
						2	Col-0	6	29	137116.755228737
						2	Col-0	6	30	141566.939888994
						2	Col-0	6	31	159635.175968617
						2	Col-0	6	32	140411.837313244
						2	Col-0	6	33	154479.770788428
						2	Col-0	6	34	159246.088785206
						2	Col-0	6	35	136557.442402585
						2	Col-0	6	36	166322.611933484
						2	Col-0	6	37	173581.519698985
						2	Col-0	6	38	109345.657512817
						2	Col-0	6	39	165848.411928702
						2	Col-0	6	40	173192.432515574
						2	Col-0	6	41	181497.012086491
						2	Col-0	6	42	135341.544954427
						2	Col-0	6	43	174396.17098925
						2	Col-0	6	44	168182.935029165
						2	Col-0	6	45	158711.093908017
						2	Col-0	6	46	181630.760805788
						2	Col-0	6	47	180816.109515523
						2	Col-0	6	48	142357.273230297
						2	Col-0	6	49	152047.975892113
						2	Col-0	6	50	187017.186501127
						2	Col-0	6	50	151549.457938368
						2	Col-0	6	51	155452.488746954
						2	Col-0	6	52	166942.719632044
						2	Col-0	6	53	149907.996383355
						2	Col-0	6	54	152838.309233415
						2	Col-0	6	56	184925.842890295
						2	Col-0	6	57	156619.750297186
						2	Col-0	6	58	157008.837480596
						2	Col-0	6	59	176499.673574563
						2	Col-0	6	60	187175.253169387
						2	Col-0	6	60	140314.565517392
						2	Col-0	6	61	148813.688680014
						2	Col-0	6	62	187649.453174169
						2	Col-0	6	63	159586.54007069
						2	Col-0	6	64	186299.807006714
						2	Col-0	6	65	154686.473354615
						2	Col-0	6	66	195625.740434083
						2	Col-0	6	67	171818.468399156
						2	Col-0	6	68	207918.463634957
						2	Col-0	6	69	188853.191647845
						2	Col-0	6	70	168644.976059465
						2	Col-0	6	72	170347.232486885
						2	Col-0	6	73	188208.766000321
						2	Col-0	6	75	173508.565852095
						2	Col-0	6	76	188111.494204469
						2	Col-0	6	77	171356.427368856
						2	Col-0	6	78	169435.309400767
						2	Col-0	6	79	169909.509405549
						2	Col-0	6	80	176548.309472489
						2	Col-0	6	81	181533.489009936
						2	Col-0	7	1	210313.781607827
						2	Col-0	7	2	141031.945011805
						2	Col-0	7	3	186311.965981195
						2	Col-0	7	4	211882.28931595
						2	Col-0	7	5	219566.761188307
						2	Col-0	7	6	164036.724730947
						2	Col-0	7	7	166699.540142413
						2	Col-0	7	8	207432.104655693
						2	Col-0	7	9	224928.868934682
						2	Col-0	7	10	182396.776198128
						2	Col-0	7	11	156631.909271667
						2	Col-0	7	12	174906.847917477
						2	Col-0	7	13	160243.124692695
						2	Col-0	7	14	176900.919732455
						2	Col-0	7	15	174809.576121624
						2	Col-0	7	15	146722.345069182
						2	Col-0	7	16	191686.232702052
						2	Col-0	7	17	164121.837552318
						2	Col-0	7	18	155987.483624144
						2	Col-0	7	19	164085.360628874
						2	Col-0	7	20	162857.304206234
						2	Col-0	7	21	178493.745389542
						2	Col-0	7	22	145311.90402932
						2	Col-0	7	23	219481.648366936
						2	Col-0	7	24	184731.29929859
						2	Col-0	7	25	183868.012110398
						2	Col-0	7	26	152303.314356226
						2	Col-0	7	27	169714.965813843
						2	Col-0	7	28	161325.273421556
						2	Col-0	7	29	164547.401659173
						2	Col-0	7	30	168900.314523578
						2	Col-0	7	31	192610.314762652
						2	Col-0	7	32	163039.688823458
						2	Col-0	7	33	165216.14525566
						2	Col-0	7	34	198592.530207587
						2	Col-0	7	35	148424.601496603
						2	Col-0	7	36	178359.996670244
						2	Col-0	7	37	158212.575954272
						2	Col-0	7	38	204173.499494631
						2	Col-0	7	39	149701.293817169
						2	Col-0	7	40	176353.765880784
						2	Col-0	7	41	184026.078778659
						2	Col-0	7	42	181375.422341675
						2	Col-0	7	43	220855.612483354
						2	Col-0	7	44	140861.719369063
						2	Col-0	7	45	181436.217214083
						2	Col-0	7	46	186956.391628719
						2	Col-0	7	47	216806.673980989
						2	Col-0	7	48	173836.858163098
						2	Col-0	7	49	176937.3966559
						2	Col-0	7	50	135876.539831616
						2	Col-0	7	51	168037.027335386
						2	Col-0	7	52	161896.74522219
						2	Col-0	7	53	149531.068174427
						2	Col-0	7	54	166213.181163149
						2	Col-0	7	55	199091.048161332
						2	Col-0	7	56	182737.227483612
						2	Col-0	7	57	170566.094027554
						2	Col-0	7	58	197935.945585582
						2	Col-0	7	59	184305.735191735
						2	Col-0	7	60	148230.057904898
						2	Col-0	7	61	186372.760853603
						2	Col-0	7	62	211712.063673208
						2	Col-0	7	63	186105.263415008
						2	Col-0	7	64	186214.694185343
						2	Col-0	7	65	198616.848156551
						2	Col-0	7	66	197413.109682874
						2	Col-0	7	67	189594.889091221
						2	Col-0	7	68	227761.909988889
						2	Col-0	7	69	197960.263534545
						2	Col-0	7	70	186263.330083269
						2	Col-0	7	71	177812.842818573
						2	Col-0	7	71	179454.304373586
						2	Col-0	7	72	178031.704359242
						2	Col-0	7	73	201340.458440424
						2	Col-0	7	74	185302.771099224
						2	Col-0	7	75	195783.807102343
						2	Col-0	7	76	168024.868360904
						2	Col-0	7	77	182226.550555386
						2	Col-0	7	78	125395.503828497
						2	Col-0	8	1	158954.273397648
						2	Col-0	8	2	171757.673526748
						2	Col-0	8	3	166273.976035557
						2	Col-0	8	4	155270.104129731
						2	Col-0	8	5	182141.437734015
						2	Col-0	8	6	185266.29417578
						2	Col-0	8	7	186324.124955677
						2	Col-0	8	8	150892.873316363
						2	Col-0	8	9	161386.068293964
						2	Col-0	8	10	194884.042990707
						2	Col-0	8	11	195346.084021006
						2	Col-0	8	12	165447.16577081
						2	Col-0	8	13	193096.673741915
						2	Col-0	8	14	179916.345403886
						2	Col-0	8	15	207225.402089507
						2	Col-0	8	16	188366.832668582
						2	Col-0	8	17	197096.976346354
						2	Col-0	8	18	170675.524797888
						2	Col-0	8	19	172171.078659122
						2	Col-0	8	20	174590.714580956
						2	Col-0	8	21	180317.591561778
						2	Col-0	8	22	216113.612435539
						2	Col-0	8	23	187029.345475608
						2	Col-0	8	24	173812.540214135
						2	Col-0	8	25	150661.852801213
						2	Col-0	8	26	170468.822231701
						2	Col-0	8	27	158796.206729388
						2	Col-0	8	28	162492.534971787
						2	Col-0	8	29	186275.48905775
						2	Col-0	8	30	199516.612268187
						2	Col-0	8	31	150892.873316363
						2	Col-0	8	32	221354.130437098
						2	Col-0	8	33	128739.221810931
						2	Col-0	8	34	197607.65327458
						2	Col-0	8	35	156096.914394478
						2	Col-0	8	36	156789.975939928
						2	Col-0	8	37	194008.596828033
						2	Col-0	8	38	164656.832429508
						2	Col-0	8	39	173545.04277554
						2	Col-0	8	40	231336.648486473
						2	Col-0	8	41	216259.520129318
						2	Col-0	8	42	144618.84248387
						2	Col-0	8	43	152996.375901676
						2	Col-0	8	44	147719.380976672
						2	Col-0	8	45	128289.339755113
						2	Col-0	8	46	160170.170845806
						2	Col-0	8	47	138429.924472747
						2	Col-0	8	48	230594.951043096
						2	Col-0	8	49	171696.87865434
						2	Col-0	8	50	174371.853040287
						2	Col-0	8	51	146795.298916072
						2	Col-0	8	52	154309.545145686
						2	Col-0	8	53	188135.812153432
						2	Col-0	8	54	159781.083662396
						2	Col-0	8	55	141797.960404144
						2	Col-0	8	56	125200.960236792
						2	Col-0	8	57	142235.683485481
						2	Col-0	8	58	142928.745030931
						2	Col-0	8	59	130563.067983167
						2	Col-0	8	60	152193.883585892
						2	Col-0	8	61	166930.560657562
						2	Col-0	8	62	170213.483767588
						2	Col-0	8	63	168596.340161538
						2	Col-0	8	64	157568.150306749
						2	Col-0	8	65	146527.801477477
						2	Col-0	8	65	154783.745150468
						2	Col-0	8	66	165435.006796329
						2	Col-0	8	67	159015.068270056
						2	Col-0	8	68	167878.960667125
						2	Col-0	8	69	187321.160863166
						2	Col-0	8	70	170724.160695814
						2	Col-0	8	71	194932.678888633
						2	Col-0	8	72	147245.18097189
						2	Col-0	8	73	153908.298987794
						2	Col-0	8	74	189315.232678145
						2	Col-0	8	75	165593.073464589
						2	Col-0	8	76	160230.965718214
						2	Col-0	8	77	155659.191313141
						2	Col-0	8	78	151136.052805995
						2	Col-0	8	79	149300.047659277
						2	Col-0	8	80	179636.68899081
						2	Col-0	8	81	185594.586486782
						2	Col-0	8	82	159343.360581059
						2	Col-0	8	83	168790.883753244
						2	Col-0	8	84	165556.596541144
						2	Col-0	8	85	161884.586247708
						2	Col-0	8	86	175709.340233261
						2	Col-0	8	87	152522.175896894
						2	Col-0	8	88	144874.180947983
						2	Col-0	8	89	154540.565660836
						2	Col-0	8	90	169945.986328993
						2	Col-0	8	91	170517.458129627
						2	Col-0	10	1	133700.083399414
						2	Col-0	10	2	128666.267964042
						2	Col-0	10	3	152206.042560373
						2	Col-0	10	4	137712.544978334
						2	Col-0	10	5	183478.924926988
						2	Col-0	10	6	149287.888684795
						2	Col-0	10	7	202969.761020955
						2	Col-0	10	8	196087.781464383
						2	Col-0	10	9	153470.575906457
						2	Col-0	10	10	157531.673383304
						2	Col-0	10	11	151671.047683184
						2	Col-0	10	12	191661.914753089
						2	Col-0	10	13	150892.873316363
						2	Col-0	10	14	175624.22741189
						2	Col-0	10	15	152157.406662447
						2	Col-0	10	16	155963.165675181
						2	Col-0	10	17	188087.176255505
						2	Col-0	10	18	168997.58631943
						2	Col-0	10	19	157823.488770862
						2	Col-0	10	20	177058.986400716
						2	Col-0	10	21	195662.217357527
						2	Col-0	10	22	125419.821777461
						2	Col-0	10	23	160814.59649333
						2	Col-0	10	24	158613.822112164
						2	Col-0	10	25	170894.386338556
						2	Col-0	10	26	162529.011895232
						2	Col-0	10	27	150613.216903287
						2	Col-0	10	27	141202.170654547
						2	Col-0	10	28	159756.765713432
						2	Col-0	10	29	156838.611837854
						2	Col-0	10	30	158480.073392867
						2	Col-0	10	31	161775.155477374
						2	Col-0	10	32	156680.545169594
						2	Col-0	10	33	191297.145518642
						2	Col-0	10	34	147135.750201556
						2	Col-0	10	35	145020.088641762
						2	Col-0	10	36	168851.678625652
						2	Col-0	10	37	153920.457962276
						2	Col-0	10	38	180512.135153483
						2	Col-0	10	39	200440.694328787
						2	Col-0	10	40	151136.052805995
						2	Col-0	10	41	187041.50445009
						2	Col-0	10	42	214897.714987381
						2	Col-0	10	43	202994.078969918
						2	Col-0	10	44	188610.012158213
						2	Col-0	10	45	174529.919708548
						2	Col-0	10	46	188804.555749918
						2	Col-0	10	47	202313.17639895
						2	Col-0	10	48	199395.022523371
						2	Col-0	10	49	201753.863572797
						2	Col-0	10	50	130696.816702465
						2	Col-0	10	51	143925.78093842
						2	Col-0	10	52	166906.242708599
						2	Col-0	10	53	155026.924640099
						2	Col-0	10	54	155306.581053175
						2	Col-0	10	55	152449.222050005
						2	Col-0	10	56	187114.458296979
						2	Col-0	10	57	159258.247759688
						2	Col-0	10	58	156157.709266886
						2	Col-0	10	59	149251.41176135
						2	Col-0	10	60	168426.114518796
						2	Col-0	10	61	193996.437853551
						2	Col-0	10	62	202094.314858281
						2	Col-0	10	63	188597.853183732
						2	Col-0	10	65	191418.735263457
						2	Col-0	10	66	179892.027454923
						2	Col-0	10	67	147476.20148704
						2	Col-0	10	68	112361.083184248
						2	Col-0	10	69	149859.360485429
						2	Col-0	10	70	146223.827115438
						2	Col-0	10	71	198069.69430488
						2	Col-0	10	72	208100.84825218
						2	Col-0	10	73	148728.575858643
						2	Col-0	10	74	203906.002056036
						2	Col-0	10	75	171052.453006817
						2	Col-0	10	76	157057.473378522
						2	Col-0	10	77	166760.33501482
						2	Col-0	10	78	193631.668619104
						2	Col-0	10	79	152510.016922413
						2	Col-0	10	80	196732.207111906
						2	Col-0	10	81	217293.032960252
						2	Col-0	10	82	181849.622346457
						2	Col-0	10	83	199954.335349524
						2	Col-0	10	84	153142.283595455
						2	Col-0	10	85	156096.914394478
						2	Col-0	10	86	193972.119904588
						2	Col-0	10	87	180597.247974854
						2	Col-0	10	87	196707.889162943
						2	Col-0	10	88	158334.165699088
						2	Col-0	10	89	183029.04287117
						2	Col-0	10	90	165507.960643218
						2	Col-0	10	91	187758.883944503
						2	Col-0	10	92	200258.309711563
						2	Col-0	10	93	147585.632257374
						2	Col-0	10	94	146114.396345104
						2	Col-0	10	95	177618.299226868
						2	Col-0	10	96	200088.084068821
						2	Col-0	10	97	165045.919612918
						2	Col-0	10	98	182433.253121572
						2	Col-0	10	99	206410.750799241
						2	Col-0	10	100	229561.438212162
						2	Col-0	10	101	168389.637595352
						2	Col-0	10	102	182153.596708496
						2	Col-0	10	103	162589.80676764
						2	Col-0	10	104	123875.6320183
						2	Col-0	10	104	169970.304277957
						2	Col-0	10	105	157361.447740562
						2	Col-0	10	106	152826.150258934
						2	Col-0	10	107	186713.212139087
						2	iku2	0	1	11411.6316404583
						2	iku2	0	2	12150.9683229847
						2	iku2	0	3	9551.26819946706
						2	iku2	0	4	12965.4408472312
						2	iku2	0	5	13265.9842141119
						2	iku2	0	6	10852.6209780603
						2	iku2	0	6	10510.0015398163
						2	iku2	0	7	9178.59442453505
						2	iku2	0	9	11162.1806459473
						2	iku2	0	10	11715.1804410077
						2	iku2	0	11	16770.3198719403
						2	iku2	0	12	10251.534244299
						2	iku2	0	13	11309.4468957189
						2	iku2	0	14	10485.9580704659
						2	iku2	0	15	11120.1045745841
						2	iku2	0	16	10705.3547282888
						2	iku2	0	17	11387.5881711078
						2	iku2	0	18	10431.8602644274
						2	iku2	0	19	11420.6479414647
						2	iku2	0	20	10618.1971518934
						2	iku2	0	21	9160.56182252222
						2	iku2	0	22	11047.9741665327
						2	iku2	0	23	11994.6857722067
						2	iku2	0	24	9668.48011255051
						2	iku2	0	25	10071.2082241706
						2	iku2	0	26	9542.25189846064
						2	iku2	0	27	11778.2945480527
						2	iku2	0	27	12054.7944455829
						2	iku2	0	29	10236.5070759549
						2	iku2	0	30	10657.2677895878
						2	iku2	0	31	8406.19797165178
						2	iku2	0	32	10753.4416669897
						2	iku2	0	33	10714.3710292952
						2	iku2	0	34	10344.702688032
						2	iku2	0	35	9178.59442453505
						2	iku2	0	36	9121.49118482773
						2	iku2	0	37	11066.0067685455
						2	iku2	0	38	13169.8103367101
						2	iku2	0	39	14753.6738801711
						2	iku2	0	40	12217.0878636984
						2	iku2	0	40	12658.886613013
[truncated: 5,012 more rows]

## Sheet: Fig.3 and Supp. Fig. 6, 8,9,10
	Fig. 3c and Supp Fig. 6						Fig. 3d and Supp Fig. 8								Fig. 3f and Supp Fig. 9								Fig. 3h and Supp Fig. 10								Fig. 3k								Supp Fig. 6d
	replicatee	Genotype	Seed_ID	Developmental stage (1: Globular, 2: Heart, 3: Torpedo)	Mean Signal		Antibody	replicate	Genotype	Days	Seed	Wall	Mean Signal		Antibody	replicate	Genotype	Days	Seed	Wall	Mean Signal		Antibody	replicate	Genotype	Days	Seed	Wall	Mean Signal		Réplicate	Genotype	Silique	Seed	Layer 1	Layer 2	Layer 3		Genotype	Replicate	Time	Relative ELA1 expression
	1	Col-0	Col-0-3--1-3-1	1	70.5888808510638		LM19	1	Col-0	3	1	1	872.574300775194		JIM5	1	Col-0	3	1	1	445.270846357616		2F4	1	Col-0	3	1	1	1504.91201984127		1	Col-0	1	1	1	1	1		Col-0	1	5	0.182855600743188
	1	Col-0	Col-0-3--1-3-3	1	75.5695484848485		LM19	1	Col-0	3	1	2	1878.09041666667		JIM5	1	Col-0	3	1	2	705.223159		2F4	1	Col-0	3	1	2	1886.57254719101		1	Col-0	1	2	1	1	0		Col-0	1	5	0.175629310667945
	1	Col-0	Col-0-3-1-3-1	1	67.8440318021201		LM19	1	Col-0	3	1	3	2790.75668082192		JIM5	1	Col-0	3	1	3	880.62940967742		2F4	1	Col-0	3	1	3	2022.59996666667		1	Col-0	1	3	1	1	0		Col-0	1	5	0.16415991774868
	1	Col-0	Col-0-3-1-3-2	1	93.1850042194093		LM19	1	Col-0	3	1	4	1473.33941882353		JIM5	1	Col-0	3	1	4	617.231559340659		2F4	1	Col-0	3	1	4	1754.81509634146		1	Col-0	1	4	1	1	0		Col-0	1	5	0.210145377532048
	1	Col-0	Col-0-3-1-3-4	1	76.903584		LM19	1	Col-0	3	2	1	910.341792715232		JIM5	1	Col-0	3	2	1	421.77676		2F4	1	Col-0	3	2	1	1213.741525		1	Col-0	1	5	1	1	1		Col-0	1	5	0.191957955256119
	1	Col-0	Col-0-3-1-3-5	1	82.1193484848485		LM19	1	Col-0	3	2	2	2170.15155794872		JIM5	1	Col-0	3	2	2	594.81317752809		2F4	1	Col-0	3	2	2	1482.3640703125		1	Col-0	1	6	1	1	1		Col-0	2	5	0.229775737288307
	1	Col-0	Col-0-3-1-3-6	1	74.1951116751269		LM19	1	Col-0	3	2	3	3021.67370125		JIM5	1	Col-0	3	2	3	820.464391666667		2F4	1	Col-0	3	2	3	1541.2257173913		1	Col-0	1	7	1	1	0		Col-0	2	5	0.233464345762569
	1	Col-0	Col-0-3-1-3-7	1	78.6043581560284		LM19	1	Col-0	3	2	4	1428.3002		JIM5	1	Col-0	3	2	4	650.7777		2F4	1	Col-0	3	2	4	1330.85122307692		1	Col-0	1	8	1	1	1		Col-0	2	5	0.24522807839701
	1	Col-0	Col-0-3-1-3-8	1	72.2475847457627		LM19	1	Col-0	3	3	1	829.038404918032		JIM5	1	Col-0	3	3	1	566.856893902439		2F4	1	Col-0	3	3	1	1440.97932133333		1	Col-0	1	9	1	1	1		Col-0	2	5	0.269164936546893
	1	Col-0	Col-0-3-1-5-3	2	70.0471208791209		LM19	1	Col-0	3	3	2	2299.00786129032		JIM5	1	Col-0	3	3	2	704.357791509434		2F4	1	Col-0	3	3	2	1742.35744387755		1	Col-0	1	10	1	1	1		Col-0	3	5	0.184485353500346
	1	Col-0	Col-0-3-2-5-1	2	72.0352180851064		LM19	1	Col-0	3	3	3	3622.58465212766		JIM5	1	Col-0	3	3	3	846.300215254237		2F4	1	Col-0	3	3	3	1742.73362881356		1	Col-0	1	11	1	1	0		Col-0	3	5	0.193967504115063
	1	Col-0	Col-0-3-2-5-10	2	85.3755076923077		LM19	1	Col-0	3	3	4	1896.29795121951		JIM5	1	Col-0	3	3	4	529.673835714286		2F4	1	Col-0	3	3	4	1516.95171454545		1	Col-0	1	12	1	1	0		Col-0	3	5	0.191075288136794
	1	Col-0	Col-0-3-2-5-2	2	80.3206194690266		LM19	1	Col-0	4	1	1	947.576524193548		JIM5	1	Col-0	4	1	1	438.073678512397		2F4	1	Col-0	4	1	1	1604.37004453125		1	Col-0	1	13	1	1	0		Col-0	3	5	0.365957024426299
	1	Col-0	Col-0-3-2-5-3	2	87.7021116504854		LM19	1	Col-0	4	1	2	2338.37596296296		JIM5	1	Col-0	4	1	2	710.278179329609		2F4	1	Col-0	4	1	2	2307.10880871795		1	Col-0	1	14	1	1	1		Col-0	3	5	0.185910904556017
	1	Col-0	Col-0-3-2-5-4	2	79.7365330396476		LM19	1	Col-0	4	1	3	2669.52699027778		JIM5	1	Col-0	4	1	3	846.83619245283		2F4	1	Col-0	4	1	3	2173.24833870968		1	Col-0	1	15	1	1	1		iku2	1	5	0.353111281611595
	1	Col-0	Col-0-3-2-5-5	2	93.7660943396226		LM19	1	Col-0	4	1	4	1498.13995977011		JIM5	1	Col-0	4	1	4	572.048116666667		2F4	1	Col-0	4	1	4	1653.22417126437		1	Col-0	2	1	1	1	1		iku2	1	5	0.273262549597764
	1	Col-0	Col-0-3-2-5-6	2	90.9937762557078		LM19	1	Col-0	4	2	1	990.839482608696		JIM5	1	Col-0	4	2	1	441.116942016807		2F4	1	Col-0	4	2	1	1525.46141308411		1	Col-0	2	2	1	1	1		iku2	1	5	0.241090485476676
	1	Col-0	Col-0-3-2-5-7	2	77.8647443946188		LM19	1	Col-0	4	2	2	2315.98791235955		JIM5	1	Col-0	4	2	2	977.641		2F4	1	Col-0	4	2	2	2042.2194809816		1	Col-0	2	4	1	1	0		iku2	1	5	0.361479387328123
	1	Col-0	Col-0-3-2-5-8	2	77.3591176470588		LM19	1	Col-0	4	2	3	3675.39306388889		JIM5	1	Col-0	4	2	3	1383.93509032258		2F4	1	Col-0	4	2	3	2029.67151836735		1	Col-0	2	5	1	1	1		iku2	1	5	0.203031555700725
	1	Col-0	Col-0-3-2-5-9	2	86.7247788461539		LM19	1	Col-0	4	2	4	1486.8263313253		JIM5	1	Col-0	4	2	4	673.251130645161		2F4	1	Col-0	4	2	4	1348.41637894737		1	Col-0	3	1	1	1	1		iku2	2	5	0.365612778973389
	1	Col-0	Col-0-3-3-5-1	2	82.2787075471698		LM19	1	Col-0	4	3	1	1018.464875		JIM5	1	Col-0	4	3	1	448.773711009174		2F4	1	Col-0	4	3	1	1728.9194956044		1	Col-0	3	2	1	1	1		iku2	2	5	0.373034397652822
	1	Col-0	Col-0-3-3-5-10	2	83.1638591549296		LM19	1	Col-0	4	3	2	2414.92842311828		JIM5	1	Col-0	4	3	2	665.149988135593		2F4	1	Col-0	4	3	2	2143.44931366906		1	Col-0	3	4	1	1	1		iku2	2	5	0.481108101152542
	1	Col-0	Col-0-3-3-5-3	2	77.8615478723404		LM19	1	Col-0	4	3	3	3216.90744307692		JIM5	1	Col-0	4	3	3	792.866191666667		2F4	1	Col-0	4	3	3	2075.7383		1	Col-0	3	5	1	1	1		iku2	2	5	0.382891434059989
	1	Col-0	Col-0-3-3-5-4	2	79.8703921568627		LM19	1	Col-0	4	3	4	1576.67327419355		JIM5	1	Col-0	4	3	4	544.165844444444		2F4	1	Col-0	4	3	4	1647.03138367347		1	iku2	1	2	1	1	0		iku2	3	5	0.348916585538619
	1	Col-0	Col-0-3-3-5-5	2	89.1582454545455		LM19	1	Col-0	5	1	1	1077.57503925926		JIM5	1	Col-0	5	1	1	453.262664935065		2F4	1	Col-0	5	1	1	1618.82769130435		1	iku2	1	3	1	1	0		iku2	3	5	0.333935703945852
	1	Col-0	Col-0-3-3-5-6	2	82.5684606741573		LM19	1	Col-0	5	1	2	2614.98350572917		JIM5	1	Col-0	5	1	2	914.747548623853		2F4	1	Col-0	5	1	2	2276.60288947368		1	iku2	1	4	1	1	0		iku2	3	5	0.302126920398037
	1	Col-0	Col-0-3-3-5-7	2	91.2927989130435		LM19	1	Col-0	5	1	3	3768.83062876712		JIM5	1	Col-0	5	1	3	951.5851925		2F4	1	Col-0	5	1	3	2237.13179		1	iku2	1	5	1	1	0		iku2	3	5	0.403192244383477
	1	Col-0	Col-0-3-3-5-8	2	88.9645044642857		LM19	1	Col-0	5	1	4	1587.729592		JIM5	1	Col-0	5	1	4	612.188544		2F4	1	Col-0	5	1	4	1579.71562786885		1	iku2	1	6	1	1	0		iku2	3	5	0.263064714737644
	1	Col-0	Col-0-3-3-5-9	2	89.8698606965174		LM19	1	Col-0	5	2	1	1064.73643018868		JIM5	1	Col-0	5	2	1	466.093976190476		2F4	1	Col-0	5	2	1	1554.94772040816		1	iku2	1	7	1	1	0		Col-0	1	2	0.0220113050072601
	1	Col-0	Col-0-3-4-5-3	2	82.328717948718		LM19	1	Col-0	5	2	2	2322.21687792208		JIM5	1	Col-0	5	2	2	938.795401298701		2F4	1	Col-0	5	2	2	2573.52620526316		1	iku2	1	8	1	1	0		Col-0	1	2	0.0439768710460496
	1	Col-0	Col-0-3-4-5-4	2	92.4201784037559		LM19	1	Col-0	5	2	3	2660.79565348837		JIM5	1	Col-0	5	2	3	1137.74498292683		2F4	1	Col-0	5	2	3	2671.2286137931		1	iku2	1	9	1	1	0		Col-0	1	2	0.0208471340502159
	1	Col-0	Col-0-3-4-5-5	2	103.781461538462		LM19	1	Col-0	5	2	4	1598.35449259259		JIM5	1	Col-0	5	2	4	799.371581081081		2F4	1	Col-0	5	2	4	1853.87447317073		1	iku2	1	10	1	1	0		Col-0	1	2	0.06580204574077
	1	Col-0	Col-0-3-4-5-6	2	91.3196612021858		LM19	1	Col-0	5	3	1	1138.799525		JIM5	1	Col-0	5	3	1	477.462152380952		2F4	1	Col-0	5	3	1	1893.51101625		1	iku2	1	11	1	1	0		Col-0	1	2	0.0402176523372354
	1	Col-0	Col-0-3-4-5-7	2	91.2743262032086		LM19	1	Col-0	5	3	2	2675.71934861111		JIM5	1	Col-0	5	3	2	1013.23502173913		2F4	1	Col-0	5	3	2	2655.86518952381		1	iku2	1	12	1	1	0		Col-0	2	2	0.0405161838200448
	1	Col-0	Col-0-3-4-5-8	2	92.1521085714286		LM19	1	Col-0	5	3	3	3218.63277209302		JIM5	1	Col-0	5	3	3	933.846853061225		2F4	1	Col-0	5	3	3	2791.953046875		1	iku2	1	13	1	1	0		Col-0	2	2	0.0418892654550109
	1	Col-0	Col-0-3-4-5-9	2	101.666172972973		LM19	1	Col-0	5	3	4	1692.07330864198		JIM5	1	Col-0	5	3	4	636.830043902439		2F4	1	Col-0	5	3	4	1903.77141818182		1	iku2	1	14	1	1	0		Col-0	2	2	0.0450963827952836
	1	Col-0	Col-0-3-4-6-1	3	83.9809556962025		LM19	1	Col-0	7	1	1	2887.18320144928		JIM5	1	Col-0	5	4	1	460.478780681818		2F4	1	Col-0	7	1	1	1547.13095326087		1	iku2	1	15	1	1	0		Col-0	2	2	0.0446888310912749
	1	Col-0	Col-0-3-5-5-10	2	88.525873015873		LM19	1	Col-0	7	1	2	4709.35265555555		JIM5	1	Col-0	5	4	2	881.572097727273		2F4	1	Col-0	7	1	2	1968.56720660377		1	iku2	2	1	1	1	0		Col-0	3	2	0.0113108949957083
	1	Col-0	Col-0-3-5-5-2	2	80.9445423728814		LM19	1	Col-0	7	1	3	7757.38097906977		JIM5	1	Col-0	5	4	3	1180.46707090909		2F4	1	Col-0	7	1	3	2886.60695185185		1	iku2	2	2	1	1	0		Col-0	3	2	0.0133366325931062
	1	Col-0	Col-0-3-5-5-3	2	81.4488658536585		LM19	1	Col-0	7	1	4	5168.51510222222		JIM5	1	Col-0	5	4	4	701.179997058824		2F4	1	Col-0	7	1	4	1486.916054		1	iku2	2	3	1	1	0		Col-0	3	2	0.0266930146531246
	1	Col-0	Col-0-3-5-5-5	2	83.5089272727273		LM19	1	Col-0	7	2	1	2762.8527752809		JIM5	1	Col-0	7	1	1	1066.65297058824		2F4	1	Col-0	7	2	1	1495.63465903614		1	iku2	2	4	1	1	0		Col-0	3	2	0.0254682061407798
	1	Col-0	Col-0-3-5-5-6	2	94.1805916230366		LM19	1	Col-0	7	2	2	4167.20448924731		JIM5	1	Col-0	7	1	2	2206.66011367521		2F4	1	Col-0	7	2	2	1896.96414782609		1	iku2	2	5	1	1	0		Col-0	3	2	0.01576562031141
	1	Col-0	Col-0-3-5-5-7	2	91.7490595238095		LM19	1	Col-0	7	2	3	7560.85638529412		JIM5	1	Col-0	7	1	3	5965.47206666667		2F4	1	Col-0	7	2	3	2511.95013953488		1	iku2	3	1	1	1	0		iku2	1	2	0.0212322750615603
	1	Col-0	Col-0-3-5-5-8	2	78.4668622754491		LM19	1	Col-0	7	2	4	4377.32404		JIM5	1	Col-0	7	1	4	1538.35305294118		2F4	1	Col-0	7	2	4	1450.01176		1	iku2	3	2	1	1	0		iku2	1	2	0.0297766871624868
	1	Col-0	Col-0-3-5-5-9	2	83.6743846153846		LM19	1	Col-0	7	3	1	4031.88463896104		JIM5	1	Col-0	7	2	1	575.196145121952		2F4	1	Col-0	7	3	1	1646.89268023256		1	iku2	3	3	1	1	1		iku2	1	2	0.017730213399991
	1	Col-0	Col-0-3-5-6-1	3	73.8200386740331		LM19	1	Col-0	7	3	2	4600.01824787234		JIM5	1	Col-0	7	2	2	1722.89368813559		2F4	1	Col-0	7	3	2	2041.53763111111		1	iku2	3	4	1	1	1		iku2	1	2	0.0280768354096805
	1	Col-0	Col-0-3-5-6-4	3	80.9593333333333		LM19	1	Col-0	7	3	3	9107.10815384615		JIM5	1	Col-0	7	2	3	3304.21394647887		2F4	1	Col-0	7	3	3	2486.71896		1	iku2	3	5	1	1	1		iku2	1	2	0.0161034288633113
	1	Col-0	Col-0-3-6-6-1	3	98.5563116883117		LM19	1	Col-0	7	3	4	5550.32498484848		JIM5	1	Col-0	7	2	4	990.367055555555		2F4	1	Col-0	7	3	4	1555.01278541667		2	Col-0	1	1	1	1	1		iku2	2	2	0.0169032196333443
	1	Col-0	Col-0-3-6-6-2	3	100.490916666667		LM19	1	Col-0	7	4	1	2766.843242		JIM5	1	Col-0	9	1	1	2253.89364047619		2F4	1	Col-0	9	1	1	1847.03300588235		2	Col-0	1	2	1	1	1		iku2	2	2	0.016004430252018
	1	Col-0	Col-0-3-6-6-3	3	91.0408309859155		LM19	1	Col-0	7	4	2	3904.19058857143		JIM5	1	Col-0	9	1	2	3771.63530615385		2F4	1	Col-0	9	1	2	3112.18604347826		2	Col-0	1	3	1	1	0		iku2	2	2	0.0193189833865637
	1	Col-0	Col-0-3-6-6-4	3	87.1649191176471		LM19	1	Col-0	7	4	3	7704.04690444445		JIM5	1	Col-0	9	1	3	9424.68374210526		2F4	1	Col-0	9	1	3	5609.75095333333		2	Col-0	1	4	1	1	Und		iku2	2	2	0.0107279519797487
	1	Col-0	Col-0-3-6-6-6	3	95.5687580645161		LM19	1	Col-0	7	4	4	4620.15208076923		JIM5	1	Col-0	9	1	4	6403.07926666667		2F4	1	Col-0	9	1	4	2750.9205		2	Col-0	1	5	1	1	0		iku2	3	2	0.0198184175043178
	1	Col-0	Col-0-3-6-6-7	3	85.8734671052632		LM19	1	Col-0	9	1	1	3528.14468181818		JIM5	1	Col-0	9	2	1	2116.060225		2F4	1	Col-0	9	2	1	1839.29156612903		2	Col-0	2	6	1	1	1		iku2	3	2	0.0202287952574062
	1	Col-0	Col-0-3-6-6-8	3	88.2659934210526		LM19	1	Col-0	9	1	2	4657.58255		JIM5	1	Col-0	9	2	2	2850.13118363636		2F4	1	Col-0	9	2	2	2859.514884		2	Col-0	2	7	1	1	1		iku2	3	2	0.0166984479850674
	1	Col-0	Col-0-3-7-6-10	3	94.3342291666667		LM19	1	Col-0	9	1	3	7155.61256666667		JIM5	1	Col-0	9	2	3	5606.43429230769		2F4	1	Col-0	9	2	3	3988.93521794872		2	Col-0	2	8	1	1	1		iku2	3	2	0.0280362944003297
	1	Col-0	Col-0-3-7-6-2	3	89.9421933333333		LM19	1	Col-0	9	1	4	5916.4438		JIM5	1	Col-0	9	2	4	2746.11858095238		2F4	1	Col-0	9	2	4	2855.94357241379		2	Col-0	2	9	1	1	1		iku2	3	2	0.00674771855160012
	1	Col-0	Col-0-3-7-6-3	3	102.758917808219		LM19	1	Col-0	9	2	1	3716.4682490566		JIM5	1	Col-0	9	4	1	1845.51467721519		2F4	1	Col-0	9	3	1	1730.97610875		2	Col-0	2	10	1	1	1
	1	Col-0	Col-0-3-7-6-4	3	97.5034197530864		LM19	1	Col-0	9	2	2	4911.6841893617		JIM5	1	Col-0	9	4	2	2686.86731222222		2F4	1	Col-0	9	3	2	2470.66304197531		2	Col-0	2	11	1	1	0
	1	Col-0	Col-0-3-7-6-5	3	91.1355649350649		LM19	1	Col-0	9	2	3	8478.463975		JIM5	1	Col-0	9	4	3	8381.16539047619		2F4	1	Col-0	9	3	3	2898.11892439024		2	Col-0	2	12	1	1	1
	1	Col-0	Col-0-3-7-6-6	3	96.7583648648649		LM19	1	Col-0	9	2	4	6849.76574		JIM5	1	Col-0	9	4	4	3692.67091666667		2F4	1	Col-0	9	3	4	1876.45627058824		2	iku2	1	1	1	1	0
	1	Col-0	Col-0-3-7-6-7	3	98.2035477707006		LM19	1	Col-0	9	3	1	4182.29379111111		JIM5	1	iku2	3	1	1	436.36271796875		2F4	1	iku2	3	1	1	1273.90838347826		2	iku2	1	2	1	1	0
	1	Col-0	Col-0-3-7-6-8	3	95.4716016260163		LM19	1	Col-0	9	3	2	4287.67411730769		JIM5	1	iku2	3	1	2	935.492495402299		2F4	1	iku2	3	1	2	1622.6591005988		2	iku2	1	3	1	1	0
	1	Col-0	Col-0-3-7-6-9	3	89.8382738853503		LM19	1	Col-0	9	3	3	8630.22927826087		JIM5	1	iku2	3	1	3	1269.43761111111		2F4	1	iku2	3	1	3	1782.38346444444		2	iku2	1	4	1	1	0
	1	Col-0	Col-0-5--1-5-1	2	95.650226519337		LM19	1	Col-0	9	3	4	6572.84334166667		JIM5	1	iku2	3	1	4	776.572339622642		2F4	1	iku2	3	1	4	1557.74863673469		2	iku2	1	5	1	1	1
	1	Col-0	Col-0-5--1-5-10	2	92.9437093596059		LM19	1	iku2	3	1	1	783.124004195804		JIM5	1	iku2	3	2	1	500.793730894309		2F4	1	iku2	3	2	1	1479.83223482143		2	iku2	2	6	1	1	0
	1	Col-0	Col-0-5--1-5-11	2	96.515368852459		LM19	1	iku2	3	1	2	2302.51077988166		JIM5	1	iku2	3	2	2	1190.73687482517		2F4	1	iku2	3	2	2	1917.0174056		2	iku2	2	7	1	1	0
	1	Col-0	Col-0-5--1-5-12	2	77.3249361702128		LM19	1	iku2	3	1	3	3140.46323508772		JIM5	1	iku2	3	2	3	1592.68008		2F4	1	iku2	3	2	3	1994.58340289855		2	iku2	2	8	1	1	0
	1	Col-0	Col-0-5--1-5-13	2	90.3902989130435		LM19	1	iku2	3	1	4	2130.56439027778		JIM5	1	iku2	3	2	4	865.432195081967		2F4	1	iku2	3	2	4	1583.72790135135		2	iku2	2	9	1	1	0
	1	Col-0	Col-0-5--1-5-3	2	82.1047540983607		LM19	1	iku2	3	2	1	915.76384368932		JIM5	1	iku2	3	3	1	492.843669827586		2F4	1	iku2	4	1	1	1354.69385754717		2	iku2	2	10	1	1	Und
	1	Col-0	Col-0-5--1-5-4	2	93.0489427312775		LM19	1	iku2	3	2	2	2539.04737948718		JIM5	1	iku2	3	3	2	762.790566386555		2F4	1	iku2	4	1	2	2175.78895954199		2	iku2	2	11	1	1	1
	1	Col-0	Col-0-5--1-5-5	2	79.6097384615385		LM19	1	iku2	3	2	3	3411.15841607143		JIM5	1	iku2	3	3	3	961.829821428571		2F4	1	iku2	4	1	3	2838.91855263158		2	iku2	2	12	1	1	0
	1	Col-0	Col-0-5--1-5-6	2	87.8045458515284		LM19	1	iku2	3	2	4	2342.57502763158		JIM5	1	iku2	3	3	4	703.367084615385		2F4	1	iku2	4	1	4	1535.2566027027
	1	Col-0	Col-0-5--1-5-7	2	84.5172772727273		LM19	1	iku2	3	3	1	802.553532846716		JIM5	1	iku2	4	1	1	475.740878740157		2F4	1	iku2	4	2	1	1434.8259136		1 : Ruptured
	1	Col-0	Col-0-5--1-5-8	2	96.9061546391753		LM19	1	iku2	3	3	2	2564.45959578313		JIM5	1	iku2	4	1	2	1279.42349127517		2F4	1	iku2	4	2	2	2033.92486415094		0 : Non ruptured
	1	Col-0	Col-0-5--1-5-9	2	82.6862028301887		LM19	1	iku2	3	3	3	3523.26403478261		JIM5	1	iku2	4	1	3	1570.18372111111		2F4	1	iku2	4	2	3	2581.54893421053		Und : Undetermined
	1	Col-0	Col-0-5--2-3-1	1	86.9191862068966		LM19	1	iku2	3	3	4	2140.00246516854		JIM5	1	iku2	4	1	4	742.819863333333		2F4	1	iku2	4	2	4	1335.33765517241
	1	Col-0	Col-0-5--2-3-2	1	83.4964150197628		LM19	1	iku2	4	1	1	1044.95308661972		JIM5	1	iku2	4	2	1	394.907225		2F4	1	iku2	4	3	1	1593.376578125
	1	Col-0	Col-0-5--2-3-3	1	82.0804545454545		LM19	1	iku2	4	1	2	3117.8107697561		JIM5	1	iku2	4	2	2	926.432326256984		2F4	1	iku2	4	3	2	2603.66464144144
	1	Col-0	Col-0-5--2-3-4	1	69.9930564516129		LM19	1	iku2	4	1	3	4324.38686323529		JIM5	1	iku2	4	2	3	1255.28039753086		2F4	1	iku2	4	3	3	3262.70686081081
	1	Col-0	Col-0-5--2-3-7	1	75.8626981132075		LM19	1	iku2	4	1	4	2443.52590361446		JIM5	1	iku2	4	2	4	578.600711290322		2F4	1	iku2	4	3	4	1771.18570357143
	1	Col-0	Col-0-5-1-3-1	1	93.9112616033755		LM19	1	iku2	4	2	1	1048.71003825503		JIM5	1	iku2	4	3	1	441.759793258427		2F4	1	iku2	5	1	1	2018.494175
	1	Col-0	Col-0-5-1-5-10	2	90.5635189189189		LM19	1	iku2	4	2	2	3795.30988852459		JIM5	1	iku2	4	3	2	1117.29950982143		2F4	1	iku2	5	1	2	2891.18623663366
	1	Col-0	Col-0-5-1-5-2	2	88.0046066350711		LM19	1	iku2	4	2	3	5123.931925		JIM5	1	iku2	4	3	3	1594.26450666667		2F4	1	iku2	5	1	3	3311.32076862745
	1	Col-0	Col-0-5-1-5-3	2	83.7319615384615		LM19	1	iku2	4	2	4	2519.80631627907		JIM5	1	iku2	4	3	4	806.661909302326		2F4	1	iku2	5	1	4	2102.42922542373
	1	Col-0	Col-0-5-1-5-4	2	95.8653636363636		LM19	1	iku2	4	3	1	1023.12911788079		JIM5	1	iku2	5	1	1	563.241473626373		2F4	1	iku2	5	2	1	1932.3504375
	1	Col-0	Col-0-5-1-5-5	2	67.1569264705882		LM19	1	iku2	4	3	2	3494.29342335026		JIM5	1	iku2	5	1	2	1112.92847727273		2F4	1	iku2	5	2	2	2460.60506542056
	1	Col-0	Col-0-5-1-5-6	2	67.2144623655914		LM19	1	iku2	4	3	3	4586.63272424242		JIM5	1	iku2	5	1	3	1739.938466		2F4	1	iku2	5	2	3	3307.85546304348
	1	Col-0	Col-0-5-1-5-7	2	89.6378285714286		LM19	1	iku2	4	3	4	2815.77908947368		JIM5	1	iku2	5	1	4	795.742758		2F4	1	iku2	5	2	4	1713.26265689655
	1	Col-0	Col-0-5-1-5-8	2	94.2427525252525		LM19	1	iku2	5	1	1	960.659902380953		JIM5	1	iku2	5	2	1	630.34946097561		2F4	1	iku2	5	3	1	1761.37111973684
	1	Col-0	Col-0-5-1-5-9	2	88.7175412371134		LM19	1	iku2	5	1	2	3682.64441117319		JIM5	1	iku2	5	2	2	1324.60912372881		2F4	1	iku2	5	3	2	3108.10285714286
	1	Col-0	Col-0-5-2-5-1	2	94.6814583333333		LM19	1	iku2	5	1	3	5139.77021754386		JIM5	1	iku2	5	2	3	2024.54926216216		2F4	1	iku2	5	3	3	3620.27347777778
	1	Col-0	Col-0-5-2-5-10	2	101.801729885057		LM19	1	iku2	5	1	4	2804.43879482759		JIM5	1	iku2	5	2	4	733.333240909091		2F4	1	iku2	5	3	4	2048.77403023256
	1	Col-0	Col-0-5-2-5-11	2	92.9136820512821		LM19	1	iku2	5	2	1	1240.92124255319		JIM5	1	iku2	5	3	1	593.669236065574		2F4	1	iku2	7	1	1	1478.75966442308
	1	Col-0	Col-0-5-2-5-12	2	88.0003901098901		LM19	1	iku2	5	2	2	3478.20986456693		JIM5	1	iku2	5	3	2	1234.60089270833		2F4	1	iku2	7	1	2	2085.23187847222
	1	Col-0	Col-0-5-2-5-2	2	75.9473214285714		LM19	1	iku2	5	2	3	3824.41456875		JIM5	1	iku2	5	3	3	1958.2783625		2F4	1	iku2	7	1	3	3147.32109090909
	1	Col-0	Col-0-5-2-5-3	2	91.6803155080214		LM19	1	iku2	5	2	4	2481.39086976744		JIM5	1	iku2	5	3	4	818.043421153846		2F4	1	iku2	7	1	4	1503.80501666667
	1	Col-0	Col-0-5-2-5-4	2	88.6197307692308		LM19	1	iku2	5	3	1	1048.92169558824		JIM5	1	iku2	7	1	1	692.365459782609		2F4	1	iku2	7	2	1	1808.29860735294
	1	Col-0	Col-0-5-2-5-5	2	84.2746388888889		LM19	1	iku2	5	3	2	3879.25806263158		JIM5	1	iku2	7	1	2	1345.71907177419		2F4	1	iku2	7	2	2	3201.39714109589
	1	Col-0	Col-0-5-2-5-6	2	95.9399378531073		LM19	1	iku2	5	3	3	4329.19823424657		JIM5	1	iku2	7	1	3	3369.60762857143		2F4	1	iku2	7	2	3	3698.90638387097
	1	Col-0	Col-0-5-2-5-7	2	83.3152663316583		LM19	1	iku2	5	3	4	3002.54313953488		JIM5	1	iku2	7	1	4	2674.20825897436		2F4	1	iku2	7	2	4	1904.7515925
	1	Col-0	Col-0-5-2-5-8	2	84.8966988636364		LM19	1	iku2	7	1	1	2411.83546868687		JIM5	1	iku2	7	2	1	974.537322115384		2F4	1	iku2	7	3	1	1697.64752533333
	1	Col-0	Col-0-5-2-5-9	2	92.8449839572193		LM19	1	iku2	7	1	2	6024.77107264151		JIM5	1	iku2	7	2	2	2274.04558855422		2F4	1	iku2	7	3	2	2656.06704157303
	1	Col-0	Col-0-5-3-6-1	3	83.0993591549296		LM19	1	iku2	7	1	3	8671.804804		JIM5	1	iku2	7	2	3	6126.3459		2F4	1	iku2	7	3	3	3063.13602631579
	1	Col-0	Col-0-5-3-6-10	3	87.0845479452055		LM19	1	iku2	7	1	4	5492.51351153846		JIM5	1	iku2	7	2	4	2744.00067954546		2F4	1	iku2	7	3	4	1594.3803
	1	Col-0	Col-0-5-3-6-2	3	85.7151575342466		LM19	1	iku2	7	2	1	2677.89214186046		JIM5	1	iku2	7	3	1	882.588588372093		2F4	1	iku2	9	1	1	1886.34217333333
	1	Col-0	Col-0-5-3-6-3	3	91.2955217391304		LM19	1	iku2	7	2	2	6307.11063478261		JIM5	1	iku2	7	3	2	1960.75586967213		2F4	1	iku2	9	1	2	4362.10326451613
	1	Col-0	Col-0-5-3-6-4	3	88.66266875		LM19	1	iku2	7	2	3	9124.11905		JIM5	1	iku2	7	3	3	4610.50745277778		2F4	1	iku2	9	1	3	5889.20430833333
	1	Col-0	Col-0-5-3-6-5	3	90.7235443037975		LM19	1	iku2	7	2	4	6076.02846875		JIM5	1	iku2	7	3	4	2521.96578292683		2F4	1	iku2	9	1	4	3539.37035
	1	Col-0	Col-0-5-3-6-6	3	91.0317743902439		LM19	1	iku2	7	3	1	4706.2465		JIM5	1	iku2	9	1	1	1860.69477714286		2F4	1	iku2	9	2	1	1846.16184590164
	1	Col-0	Col-0-5-3-6-7	3	93.3985395683453		LM19	1	iku2	7	3	2	5199.27953846154		JIM5	1	iku2	9	1	2	3721.0674675		2F4	1	iku2	9	2	2	4246.52867118644
	1	Col-0	Col-0-5-3-6-8	3	97.5604397163121		LM19	1	iku2	7	3	3	9158.02814		JIM5	1	iku2	9	1	3	8574.37660769231		2F4	1	iku2	9	2	3	5511.51901842105
	1	Col-0	Col-0-5-4-6-1	3	89.3780431654676		LM19	1	iku2	7	3	4	5673.653475		JIM5	1	iku2	9	1	4	5846.51872631579		2F4	1	iku2	9	2	4	3210.65071111111
	1	Col-0	Col-0-5-4-6-10	3	83.3492671232877		LM19	1	iku2	7	4	1	3357.21974698795		JIM5	1	iku2	9	2	1	1072.70290149254		2F4	1	iku2	9	3	1	2239.27261
	1	Col-0	Col-0-5-4-6-2	3	92.7326380368098		LM19	1	iku2	7	4	2	5922.49857238095		JIM5	1	iku2	9	2	2	2890.90479444444		2F4	1	iku2	9	3	2	4005.56872916667
	1	Col-0	Col-0-5-4-6-3	3	83.7958407643312		LM19	1	iku2	7	4	3	9453.95685789473		JIM5	1	iku2	9	2	3	6933.75173809524		2F4	1	iku2	9	3	3	5285.97398
	1	Col-0	Col-0-5-4-6-4	3	87.0795677419355		LM19	1	iku2	7	4	4	6316.159156		JIM5	1	iku2	9	2	4	4952.99750333333		2F4	1	iku2	9	3	4	3411.95612222222
	1	Col-0	Col-0-5-4-6-5	3	83.3869066666667		LM19	1	iku2	9	1	1	4755.7510537037		JIM5	1	iku2	9	3	1	2655.10737843137		2F4	2	Col-0	3	1	1	1734.67899923077
	1	Col-0	Col-0-5-4-6-6	3	84.9552132352941		LM19	1	iku2	9	1	2	6263.30563733333		JIM5	1	iku2	9	3	2	3703.58578831169		2F4	2	Col-0	3	1	2	2263.80196010363
	1	Col-0	Col-0-5-4-6-7	3	88.9172877697842		LM19	1	iku2	9	1	3	9281.79972		JIM5	1	iku2	9	3	3	9413.6465875		2F4	2	Col-0	3	1	3	2387.57472727273
	1	Col-0	Col-0-5-4-6-8	3	98.587697368421		LM19	1	iku2	9	1	4	6499.03365		JIM5	1	iku2	9	3	4	5517.75974444444		2F4	2	Col-0	3	1	4	1645.65757
	1	Col-0	Col-0-5-4-6-9	3	89.4268043478261		LM19	1	iku2	9	2	1	4951.14242592593		JIM5	2	Col-0	3	1	1	567.9534952		2F4	2	Col-0	3	2	1	1686.83560538462
	1	Col-0	Col-0-5-5-6-1	3	103.2721484375		LM19	1	iku2	9	2	2	5947.69441690141		JIM5	2	Col-0	3	1	2	889.585741614907		2F4	2	Col-0	3	2	2	2367.00354320988
	1	Col-0	Col-0-5-5-6-2	3	87.3388625		LM19	1	iku2	9	2	3	9231.732516		JIM5	2	Col-0	3	1	3	884.24465		2F4	2	Col-0	3	2	3	2254.25251296296
	1	Col-0	Col-0-5-5-6-3	3	94.9874666666667		LM19	1	iku2	9	2	4	6766.33278666667		JIM5	2	Col-0	3	1	4	667.317991011236		2F4	2	Col-0	3	2	4	1513.94767681159
	1	Col-0	Col-0-5-5-6-4	3	92.3654161490683		LM19	1	iku2	9	3	1	4534.94501320755		JIM5	2	Col-0	3	2	1	580.432661983471		2F4	2	Col-0	3	3	1	1885.22001428571
	1	Col-0	Col-0-5-5-6-5	3	101.281761538462		LM19	1	iku2	9	3	2	5513.20344897959		JIM5	2	Col-0	3	2	2	969.672624043715		2F4	2	Col-0	3	3	2	2729.59675135135
	1	Col-0	Col-0-5-5-6-6	3	91.1023774834437		LM19	1	iku2	9	3	3	9052.80383809524		JIM5	2	Col-0	3	2	3	1197.22574363636		2F4	2	Col-0	3	3	3	2558.96398615385
	1	Col-0	Col-0-5-5-6-7	3	98.5601807228916		LM19	1	iku2	9	3	4	6253.14122857143		JIM5	2	Col-0	3	2	4	773.814958064516		2F4	2	Col-0	3	3	4	1847.53323703704
	1	Col-0	Col-0-5-5-6-8	3	86.5608461538462		LM19	2	Col-0	3	1	1	1005.21157052632		JIM5	2	Col-0	3	3	1	542.211003649635		2F4	2	Col-0	4	1	1	1377.05925689655
	1	iku2	iku2-12-10-5-2	2	101.113803921569		LM19	2	Col-0	3	1	2	2883.65960780142		JIM5	2	Col-0	3	3	2	893.843015168539		2F4	2	Col-0	4	1	2	1744.77619565217
	1	iku2	iku2-12-10-5-3	2	92.9292489626556		LM19	2	Col-0	3	1	3	4088.36677321428		JIM5	2	Col-0	3	3	3	955.014553125		2F4	2	Col-0	4	1	3	1720.8013028169
	1	iku2	iku2-12-10-5-5	2	93.776755186722		LM19	2	Col-0	3	1	4	2041.15375416667		JIM5	2	Col-0	3	3	4	661.135419512195		2F4	2	Col-0	4	1	4	1314.09038961039
	1	iku2	iku2-12-10-6-1	3	96.9295793991416		LM19	2	Col-0	3	2	1	1045.8509703125		JIM5	2	Col-0	4	1	1	588.172471212121		2F4	2	Col-0	4	2	1	1461.96181296296
	1	iku2	iku2-12-10-6-4	3	96.7684383561644		LM19	2	Col-0	3	2	2	2693.72040368421		JIM5	2	Col-0	4	1	2	1009.10821885714		2F4	2	Col-0	4	2	2	2043.51476503496
	1	iku2	iku2-12-10-6-6	3	112.658042016807		LM19	2	Col-0	3	2	3	3633.20694166667		JIM5	2	Col-0	4	1	3	1070.28815764706		2F4	2	Col-0	4	2	3	2083.08821454545
	1	iku2	iku2-12-10-6-7	3	89.6764201680672		LM19	2	Col-0	3	2	4	2069.64763483146		JIM5	2	Col-0	4	1	4	786.650501111111		2F4	2	Col-0	4	2	4	1587.37313522727
	1	iku2	iku2-12-10-6-8	3	95.3842441314554		LM19	2	Col-0	3	3	1	932.463261313869		JIM5	2	Col-0	4	2	1	584.814556		2F4	2	Col-0	4	3	1	1745.82284495413
	1	iku2	iku2-12-12-5-2	2	86.7242459677419		LM19	2	Col-0	3	3	2	1961.93670558659		JIM5	2	Col-0	4	2	2	925.85652		2F4	2	Col-0	4	3	2	2837.95029357143
	1	iku2	iku2-12-12-5-6	2	91.15531		LM19	2	Col-0	3	3	3	2470.01858103448		JIM5	2	Col-0	4	2	3	1200.32594375		2F4	2	Col-0	4	3	3	2946.84864605263
	1	iku2	iku2-12-12-5-7	2	91.898728		LM19	2	Col-0	3	3	4	1620.00303589744		JIM5	2	Col-0	4	2	4	815.954696385542		2F4	2	Col-0	4	3	4	1658.42045915493
	1	iku2	iku2-12-12-6-1	3	77.6682648401826		LM19	2	Col-0	4	1	1	1209.41121333333		JIM5	2	Col-0	4	3	1	628.060272826087		2F4	2	Col-0	5	1	1	1929.22029008264
	1	iku2	iku2-12-12-6-3	3	92.8516100917431		LM19	2	Col-0	4	1	2	3603.50778103448		JIM5	2	Col-0	4	3	2	1049.59517428571		2F4	2	Col-0	5	1	2	3013.0107740113
	1	iku2	iku2-12-12-6-4	3	87.5220576923077		LM19	2	Col-0	4	1	3	3539.83291311475		JIM5	2	Col-0	4	3	3	1197.8245462963		2F4	2	Col-0	5	1	3	2982.39674090909
	1	iku2	iku2-12-12-6-5	3	92.0183160377358		LM19	2	Col-0	4	1	4	2376.20054022988		JIM5	2	Col-0	4	3	4	872.288397101449		2F4	2	Col-0	5	1	4	1812.9091372093
	1	iku2	iku2-12-12-6-8	3	96.3278		LM19	2	Col-0	4	2	1	1027.7499026087		JIM5	2	Col-0	5	1	1	595.746348214286		2F4	2	Col-0	5	2	1	1727.22016037736
	1	iku2	iku2-12-6-3-1	1	89.6987722007722		LM19	2	Col-0	4	2	2	4053.64383231707		JIM5	2	Col-0	5	1	2	1409.21323017751		2F4	2	Col-0	5	2	2	2561.85396190476
	1	iku2	iku2-12-6-3-2	1	87.0377725321888		LM19	2	Col-0	4	2	3	3958.19390434783		JIM5	2	Col-0	5	1	3	1420.51865081967		2F4	2	Col-0	5	2	3	2496.84779102564
	1	iku2	iku2-12-6-3-3	1	89.5872389078498		LM19	2	Col-0	4	2	4	1859.97380175439		JIM5	2	Col-0	5	1	4	753.21828452381		2F4	2	Col-0	5	2	4	1765.44794133333
	1	iku2	iku2-12-6-3-4	1	98.3548108108108		LM19	2	Col-0	4	3	1	956.674151785714		JIM5	2	Col-0	5	2	1	641.218943434343		2F4	2	Col-0	5	3	1	1722.75253636364
	1	iku2	iku2-12-6-3-5	1	80.1522384615385		LM19	2	Col-0	4	3	2	2530.32308502994		JIM5	2	Col-0	5	2	2	1515.17293984962		2F4	2	Col-0	5	3	2	2499.75322048193
	1	iku2	iku2-12-6-3-7	1	88.653875		LM19	2	Col-0	4	3	3	2694.45824931507		JIM5	2	Col-0	5	2	3	1637.9599		2F4	2	Col-0	5	3	3	2518.0001859375
	1	iku2	iku2-12-6-3-8	1	86.4195166666667		LM19	2	Col-0	4	3	4	1423.29864666667		JIM5	2	Col-0	5	2	4	845.626794202899		2F4	2	Col-0	5	3	4	1566.39199117647
	1	iku2	iku2-12-6-5-6	2	87.52955859375		LM19	2	Col-0	5	1	1	968.073163917526		JIM5	2	Col-0	5	3	1	712.722642268041		2F4	2	Col-0	7	1	1	1864.34765633803
	1	iku2	iku2-12-6-5-9	2	93.0167764227642		LM19	2	Col-0	5	1	2	4461.76543666666		JIM5	2	Col-0	5	3	2	1791.84259319728		2F4	2	Col-0	7	1	2	3086.68664722223
	1	iku2	iku2-12-8-3-1	1	93.0375109489051		LM19	2	Col-0	5	1	3	5458.03592597403		JIM5	2	Col-0	5	3	3	1608.07492394366		2F4	2	Col-0	7	1	3	3995.59318139535
	1	iku2	iku2-12-8-3-2	1	92.2992536231884		LM19	2	Col-0	5	1	4	3835.78375555555		JIM5	2	Col-0	5	3	4	978.020343589744		2F4	2	Col-0	7	1	4	1981.597238
	1	iku2	iku2-12-8-3-3	1	85.3056279069767		LM19	2	Col-0	5	2	1	1053.67049320388		JIM5	2	Col-0	7	1	1	868.848293103448		2F4	2	Col-0	7	2	1	1911.7030797619
	1	iku2	iku2-12-8-3-7	1	94.1109709543568		LM19	2	Col-0	5	2	2	4939.94178356164		JIM5	2	Col-0	7	1	2	1381.17854351852		2F4	2	Col-0	7	2	2	3416.9403776699
	1	iku2	iku2-12-8-5-10	2	98.2387159090909		LM19	2	Col-0	5	2	3	4753.1783295082		JIM5	2	Col-0	7	1	3	2976.45440833333		2F4	2	Col-0	7	2	3	5270.37155365854
	1	iku2	iku2-12-8-5-5	2	84.5839310344828		LM19	2	Col-0	5	2	4	2983.99533833333		JIM5	2	Col-0	7	1	4	1637.24816571429		2F4	2	Col-0	7	2	4	1858.92492926829
	1	iku2	iku2-12-8-5-6	2	89.4270183150183		LM19	2	Col-0	5	3	1	1164.8152423913		JIM5	2	Col-0	7	2	1	1296.41916037736		2F4	2	Col-0	7	3	1	2241.19246571429
	1	iku2	iku2-12-8-5-8	2	96.6855840707965		LM19	2	Col-0	5	3	2	5494.98963612903		JIM5	2	Col-0	7	2	2	1894.74239142857		2F4	2	Col-0	7	3	2	4099.14324772727
	1	iku2	iku2-12-8-5-9	2	88.5315186440678		LM19	2	Col-0	5	3	3	5537.216428		JIM5	2	Col-0	7	2	3	3950.745678125		2F4	2	Col-0	7	3	3	4783.0594025
	1	iku2	iku2-12-9-5-1	2	70.0164333333333		LM19	2	Col-0	5	3	4	3259.91831956522		JIM5	2	Col-0	7	2	4	5045.38630882353		2F4	2	Col-0	7	3	4	2655.87947105263
	1	iku2	iku2-12-9-5-10	2	93.4146048780488		LM19	2	Col-0	7	1	1	3418.48797204301		JIM5	2	Col-0	7	3	1	1116.63459571429		2F4	2	Col-0	9	1	1	2052.619975
	1	iku2	iku2-12-9-5-2	2	76.8934848484848		LM19	2	Col-0	7	1	2	6425.28451587301		JIM5	2	Col-0	7	3	2	2400.71352135922		2F4	2	Col-0	9	1	2	3447.75249347826
	1	iku2	iku2-12-9-5-3	2	78.41875		LM19	2	Col-0	7	1	3	8054.70175102041		JIM5	2	Col-0	7	3	3	5124.1665195122		2F4	2	Col-0	9	1	3	4777.03752105263
	1	iku2	iku2-12-9-5-4	2	87.142632		LM19	2	Col-0	7	1	4	5405.4283868421		JIM5	2	Col-0	7	3	4	3874.26851627907		2F4	2	Col-0	9	1	4	1844.70802727273
	1	iku2	iku2-12-9-5-5	2	78.2377617021277		LM19	2	Col-0	7	2	1	3219.9608625		JIM5	2	Col-0	9	1	1	1494.89761951219		2F4	2	Col-0	9	2	1	2742.0878225
	1	iku2	iku2-12-9-5-6	2	75.4725965665236		LM19	2	Col-0	7	2	2	6182.61630756303		JIM5	2	Col-0	9	1	2	3218.00401363636		2F4	2	Col-0	9	2	2	5207.85436862745
	1	iku2	iku2-12-9-5-7	2	78.6818620689655		LM19	2	Col-0	7	2	3	7353.8176625		JIM5	2	Col-0	9	1	3	7092.71487222222		2F4	2	Col-0	9	2	3	6997.30515
	1	iku2	iku2-12-9-5-9	2	93.4809711191336		LM19	2	Col-0	7	2	4	5011.4967106383		JIM5	2	Col-0	9	1	4	6379.89554285714		2F4	2	Col-0	9	2	4	3253.52349166667
	1	iku2	iku2-9-10-6-1	3	84.8977106598985		LM19	2	Col-0	7	3	1	1802.29445670103		JIM5	2	Col-0	9	2	1	1806.69192		2F4	2	Col-0	9	3	1	2467.42231555556
	1	iku2	iku2-9-10-6-2	3	86.0170310880829		LM19	2	Col-0	7	3	2	5898.90502446043		JIM5	2	Col-0	9	2	2	2695.32781794872		2F4	2	Col-0	9	3	2	3851.04336122449
	1	iku2	iku2-9-10-6-3	3	95.2455973451327		LM19	2	Col-0	7	3	3	7087.61260338983		JIM5	2	Col-0	9	2	3	6407.50540526316		2F4	2	Col-0	9	3	3	5728.0715125
	1	iku2	iku2-9-10-6-4	3	106.270073170732		LM19	2	Col-0	7	3	4	4328.8254875		JIM5	2	Col-0	9	2	4	6878.0194		2F4	2	Col-0	9	3	4	2481.582875
	1	iku2	iku2-9-10-6-5	3	103.896662100457		LM19	2	Col-0	9	1	1	3460.17331604938		JIM5	2	Col-0	9	3	1	1427.1257212766		2F4	2	iku2	3	1	1	1267.56165688073
	1	iku2	iku2-9-10-6-6	3	103.804866666667		LM19	2	Col-0	9	1	2	4168.06014271845		JIM5	2	Col-0	9	3	2	2987.33489622641		2F4	2	iku2	3	1	2	1694.31647631579
	1	iku2	iku2-9-10-6-7	3	105.319635359116		LM19	2	Col-0	9	1	3	6914.25004925373		JIM5	2	Col-0	9	3	3	6625.2551368421		2F4	2	iku2	3	1	3	1702.98591639344
	1	iku2	iku2-9-13-6-5	3	105.869294871795		LM19	2	Col-0	9	1	4	4661.91673170732		JIM5	2	Col-0	9	3	4	5803.61776071428		2F4	2	iku2	3	1	4	1374.16823692308
	1	iku2	iku2-9-13-6-7	3	85.7931363636364		LM19	2	Col-0	9	2	1	4131.46038085106		JIM5	2	iku2	3	1	1	529.222727722772		2F4	2	iku2	3	2	1	1300.57358319328
	1	iku2	iku2-9-3-3-1	1	78.0414505928854		LM19	2	Col-0	9	2	2	4747.22843275862		JIM5	2	iku2	3	1	2	926.209226515151		2F4	2	iku2	3	2	2	1568.9670869863
	1	iku2	iku2-9-3-3-10	1	84.0905016286645		LM19	2	Col-0	9	2	3	7002.9652097561		JIM5	2	iku2	3	1	3	1039.2410245614		2F4	2	iku2	3	2	3	1618.17343584906
	1	iku2	iku2-9-3-3-2	1	74.2806073825503		LM19	2	Col-0	9	2	4	5845.89721363636		JIM5	2	iku2	3	1	4	642.181811864407		2F4	2	iku2	3	2	4	1347.06100172414
	1	iku2	iku2-9-3-3-3	1	94.5428315412186		LM19	2	iku2	3	1	1	1102.23299370079		JIM5	2	iku2	3	2	1	530.183706293706		2F4	2	iku2	3	3	1	1220.77120725806
	1	iku2	iku2-9-3-3-4	1	86.9277875457876		LM19	2	iku2	3	1	2	3505.22161301775		JIM5	2	iku2	3	2	2	883.437265189874		2F4	2	iku2	3	3	2	1487.44014493671
	1	iku2	iku2-9-3-3-5	1	90.2393044871795		LM19	2	iku2	3	1	3	4711.33703636364		JIM5	2	iku2	3	2	3	951.143962		2F4	2	iku2	3	3	3	1573.17780571429
	1	iku2	iku2-9-3-3-6	1	85.272625		LM19	2	iku2	3	1	4	2655.01489285714		JIM5	2	iku2	3	2	4	641.4595453125		2F4	2	iku2	3	3	4	1163.350055
	1	iku2	iku2-9-3-3-7	1	80.6752801724138		LM19	2	iku2	3	2	1	962.297425806452		JIM5	2	iku2	3	3	1	514.326087903226		2F4	2	iku2	4	1	1	1667.53827318841
	1	iku2	iku2-9-3-3-8	1	86.0567773584906		LM19	2	iku2	3	2	2	3036.4832125		JIM5	2	iku2	3	3	2	1215.62375369127		2F4	2	iku2	4	1	2	2487.31726413043
	1	iku2	iku2-9-3-3-9	1	79.2608900343643		LM19	2	iku2	3	2	3	4449.72547671233		JIM5	2	iku2	3	3	3	1351.49873611111		2F4	2	iku2	4	1	3	3103.42224929578
	1	iku2	iku2-9-4-3-7	1	90.6306169354839		LM19	2	iku2	3	2	4	2702.47448615385		JIM5	2	iku2	3	3	4	691.617974324324		2F4	2	iku2	4	1	4	1637.07843793103
	1	iku2	iku2-9-4-5-1	2	93.4258405172414		LM19	2	iku2	3	3	1	857.932972592592		JIM5	2	iku2	4	1	1	678.637040458015		2F4	2	iku2	4	2	1	1700.44092142857
	1	iku2	iku2-9-4-5-10	2	90.7837317073171		LM19	2	iku2	3	3	2	2679.71735775862		JIM5	2	iku2	4	1	2	1745.70407588235		2F4	2	iku2	4	2	2	2671.92261937173
	1	iku2	iku2-9-4-5-2	2	82.1838783783784		LM19	2	iku2	3	3	3	4233.08408888889		JIM5	2	iku2	4	1	3	2258.72654918033		2F4	2	iku2	4	2	3	2972.74015588235
	1	iku2	iku2-9-4-5-4	2	88.8669117647059		LM19	2	iku2	3	3	4	2327.49054318182		JIM5	2	iku2	4	1	4	919.349582432432		2F4	2	iku2	4	2	4	1660.92344516129
	1	iku2	iku2-9-4-5-5	2	87.3332857142857		LM19	2	iku2	4	1	1	1109.01937768595		JIM5	2	iku2	4	2	1	699.833218548387		2F4	2	iku2	4	3	1	1853.25443597122
	1	iku2	iku2-9-4-5-6	2	82.8521836734694		LM19	2	iku2	4	1	2	3436.82392108844		JIM5	2	iku2	4	2	2	1488.76294179104		2F4	2	iku2	4	3	2	3037.19296432749
	1	iku2	iku2-9-4-5-8	2	70.2907327586207		LM19	2	iku2	4	1	3	4376.33403291139		JIM5	2	iku2	4	2	3	1911.88815135135		2F4	2	iku2	4	3	3	3616.115934375
	1	iku2	iku2-9-4-5-9	2	85.7166832579185		LM19	2	iku2	4	1	4	1958.7821530303		JIM5	2	iku2	4	2	4	1049.71779850746		2F4	2	iku2	4	3	4	2060.63810930233
	1	iku2	iku2-9-5-3-1	1	92.6308346774194		LM19	2	iku2	4	2	1	1329.4061796748		JIM5	2	iku2	4	3	1	677.647708208955		2F4	2	iku2	5	1	1	2003.43626666667
	1	iku2	iku2-9-5-3-2	1	91.7385607843137		LM19	2	iku2	4	2	2	4086.6382421875		JIM5	2	iku2	4	3	2	1414.20356508876		2F4	2	iku2	5	1	2	2780.75059781421
	1	iku2	iku2-9-5-3-8	1	87.0476		LM19	2	iku2	4	2	3	5205.13034032258		JIM5	2	iku2	4	3	3	1754.69888461538		2F4	2	iku2	5	1	3	3003.76957142857
	1	iku2	iku2-9-5-5-10	2	96.7562878787879		LM19	2	iku2	4	2	4	2889.71115762712		JIM5	2	iku2	4	3	4	1003.49047164179		2F4	2	iku2	5	1	4	2048.79940454545
	1	iku2	iku2-9-5-5-3	2	98.4443855932203		LM19	2	iku2	4	3	1	863.738931460674		JIM5	2	iku2	5	1	1	733.585648275862		2F4	2	iku2	5	2	1	1771.71284817518
	1	iku2	iku2-9-5-5-4	2	86.2985606694561		LM19	2	iku2	4	3	2	3167.17950263158		JIM5	2	iku2	5	1	2	1947.47859285714		2F4	2	iku2	5	2	2	2494.58382931937
	1	iku2	iku2-9-5-5-5	2	82.8522265625		LM19	2	iku2	4	3	3	4268.2398171875		JIM5	2	iku2	5	1	3	2366.00245833333		2F4	2	iku2	5	2	3	2689.41805522388
	1	iku2	iku2-9-5-5-6	2	91.0409416666667		LM19	2	iku2	4	3	4	1963.22076730769		JIM5	2	iku2	5	1	4	1082.45915862069		2F4	2	iku2	5	2	4	1794.7434362069
	1	iku2	iku2-9-5-5-7	2	96.1538057553957		LM19	2	iku2	5	1	1	1552.45684076923		JIM5	2	iku2	5	2	1	629.911084615385		2F4	2	iku2	5	3	1	1551.25716351351
	1	iku2	iku2-9-5-5-9	2	86.9496038461538		LM19	2	iku2	5	1	2	5121.98213657143		JIM5	2	iku2	5	2	2	1663.373825		2F4	2	iku2	5	3	2	2168.35094375
	1	iku2	iku2-9-6-5-1	2	96.7279867256637		LM19	2	iku2	5	1	3	5667.66452537313		JIM5	2	iku2	5	2	3	2251.7064483871		2F4	2	iku2	5	3	3	2335.80280714286
	1	iku2	iku2-9-6-5-10	2	89.306152892562		LM19	2	iku2	5	1	4	3453.96323835616		JIM5	2	iku2	5	2	4	865.041758064516		2F4	2	iku2	5	3	4	1690.89666153846
	1	iku2	iku2-9-6-5-2	2	98.2840639097744		LM19	2	iku2	5	2	1	1554.85665254237		JIM5	2	iku2	5	3	1	682.788343		2F4	2	iku2	7	1	1	1803.36195568182
	1	iku2	iku2-9-6-5-4	2	104.218956175299		LM19	2	iku2	5	2	2	5259.257378125		JIM5	2	iku2	5	3	2	1340.8100406015		2F4	2	iku2	7	1	2	2576.72496868687
	1	iku2	iku2-9-6-5-6	2	85.5266176470588		LM19	2	iku2	5	2	3	6126.77930727273		JIM5	2	iku2	5	3	3	1792.9875725		2F4	2	iku2	7	1	3	3399.21774444444
	1	iku2	iku2-9-6-5-9	2	94.1700904977376		LM19	2	iku2	5	2	4	3671.628665		JIM5	2	iku2	5	3	4	1071.96397222222		2F4	2	iku2	7	1	4	2034.34312380952
	1	iku2	iku2-9-7-5-1	2	84.6350904255319		LM19	2	iku2	5	3	1	1441.30131428571		JIM5	2	iku2	7	1	1	1192.97348356164		2F4	2	iku2	7	2	1	1248.98185263158
	1	iku2	iku2-9-7-5-3	2	85.8573333333333		LM19	2	iku2	5	3	2	5874.57974057971		JIM5	2	iku2	7	1	2	2510.51331585366		2F4	2	iku2	7	2	2	1794.98971428571
	1	iku2	iku2-9-7-5-4	2	99.9142541436464		LM19	2	iku2	5	3	3	6282.03139		JIM5	2	iku2	7	1	3	6928.40988809524		2F4	2	iku2	7	2	3	2625.16319333333
	1	iku2	iku2-9-7-5-6	2	106.947392070485		LM19	2	iku2	5	3	4	3964.3691825		JIM5	2	iku2	7	1	4	2888.19002857143		2F4	2	iku2	7	2	4	1682.7988125
	1	iku2	iku2-9-7-5-9	2	96.9450318181818		LM19	2	iku2	7	1	1	4072.46644461538		JIM5	2	iku2	7	2	1	1392.837604		2F4	2	iku2	7	3	1	1548.93753235294
	1	iku2	iku2-9-7-6-10	3	96.0314200913242		LM19	2	iku2	7	1	2	5690.5025		JIM5	2	iku2	7	2	2	2338.5007125		2F4	2	iku2	7	3	2	2565.20990526316
	1	iku2	iku2-9-7-6-7	3	100.776476635514		LM19	2	iku2	7	1	3	10048.0292039216		JIM5	2	iku2	7	2	3	6035.27182727273		2F4	2	iku2	7	3	3	3457.89219333333
	1	iku2	iku2-9-7-6-8	3	107.915125628141		LM19	2	iku2	7	1	4	6469.487525		JIM5	2	iku2	7	2	4	5328.81076818182		2F4	2	iku2	7	3	4	2434.71151875
	1	iku2	iku2-9-8-5-10	2	99.837170984456		LM19	2	iku2	9	1	1	5445.57935		JIM5	2	iku2	7	3	1	1127.45435058824		2F4	2	iku2	9	1	1	3033.07590714286
	1	iku2	iku2-9-8-5-2	2	107.189532110092		LM19	2	iku2	9	1	2	5114.17126052632		JIM5	2	iku2	7	3	2	2563.91012727273		2F4	2	iku2	9	1	2	3576.86446153846
	1	iku2	iku2-9-8-5-3	2	100.553273858921		LM19	2	iku2	9	1	3	10008.8821028571		JIM5	2	iku2	7	3	3	5265.81038409091		2F4	2	iku2	9	1	3	5365.82656666667
	1	iku2	iku2-9-8-5-4	2	90.8911221719457		LM19	2	iku2	9	1	4	5851.165728		JIM5	2	iku2	7	3	4	3050.1929962963		2F4	2	iku2	9	1	4	4217.78703333333
	1	iku2	iku2-9-8-5-5	2	109.483295833333		LM19	2	iku2	9	2	1	6805.57075416667		JIM5	2	iku2	9	1	1	2625.6752147541		2F4	2	iku2	9	2	1	2479.50891071428
	1	iku2	iku2-9-8-5-7	2	97.6563574660634		LM19	2	iku2	9	2	2	6379.86625714286		JIM5	2	iku2	9	1	2	4527.54585921053		2F4	2	iku2	9	2	2	4201.36501818182
	1	iku2	iku2-9-8-5-8	2	94.5640241545894		LM19	2	iku2	9	2	3	8835.54572272727		JIM5	2	iku2	9	1	3	9102.8913		2F4	2	iku2	9	2	3	5907.17208333333
	1	iku2	iku2-9-8-6-1	3	99.1470041322314		LM19	2	iku2	9	2	4	7089.47941		JIM5	2	iku2	9	1	4	5302.24941851852		2F4	2	iku2	9	2	4	4166.180275
	1	iku2	iku2-9-8-6-6	3	91.0080593607306		LM19	2	iku2	9	3	1	4036.32158505747		JIM5	2	iku2	9	2	1	3015.82083898305		2F4	2	iku2	9	3	1	2596.14425116279
	1	iku2	iku2-9-9-5-2	2	90.7540199004975		LM19	2	iku2	9	3	2	7688.25737118644		JIM5	2	iku2	9	2	2	4777.18370454545		2F4	2	iku2	9	3	2	3984.51002241379
	1	iku2	iku2-9-9-5-3	2	94.9346987951807		LM19	2	iku2	9	3	3	8811.29382439024		JIM5	2	iku2	9	2	3	8721.48940588235		2F4	2	iku2	9	3	3	4893.27726666667
	1	iku2	iku2-9-9-5-5	2	106.170566210046		LM19	2	iku2	9	3	4	6756.01851481481		JIM5	2	iku2	9	2	4	5487.62585238095		2F4	2	iku2	9	3	4	3052.51041333333
	1	iku2	iku2-9-9-6-10	3	112.84869124424										JIM5	2	iku2	9	3	1	2539.01060298508		2F4	3	Col-0	3	1	1	1409.47725403226
	1	iku2	iku2-9-9-6-4	3	101.734540669856										JIM5	2	iku2	9	3	2	3676.66150405406		2F4	3	Col-0	3	1	2	1774.29558072917
	1	iku2	iku2-9-9-6-6	3	104.406682464455										JIM5	2	iku2	9	3	3	7523.55567857143		2F4	3	Col-0	3	1	3	1777.83416060606
	1	iku2	iku2-9-9-6-7	3	91.5577729083665										JIM5	2	iku2	9	3	4	6287.27763333333		2F4	3	Col-0	3	1	4	1536.19173510638
	1	iku2	iku2-9-9-6-8	3	105.374403433476										JIM5	3	Col-0	3	1	1	476.4343176		2F4	3	Col-0	3	2	1	1305.27219411765
	1	iku2	iku2-9-9-6-9	3	104.241280487805										JIM5	3	Col-0	3	1	2	638.626203571429		2F4	3	Col-0	3	2	2	1530.217124
	2	Col-0	Col-0-1-A1-3-2	1	62.4577333333333										JIM5	3	Col-0	3	1	3	676.587318292683		2F4	3	Col-0	3	2	3	1530.90391612903
	2	Col-0	Col-0-1-A1-3-4	1	40.1244169741697										JIM5	3	Col-0	3	1	4	637.134213414634		2F4	3	Col-0	3	2	4	1459.050168
	2	Col-0	Col-0-1-A1-3-6	1	62.4183738317757										JIM5	3	Col-0	3	2	1	520.977883333334		2F4	3	Col-0	3	3	1	1471.5726989011
	2	Col-0	Col-0-1-A1-3-8	1	78.7605954415954										JIM5	3	Col-0	3	2	2	759.233749473684		2F4	3	Col-0	3	3	2	1782.64851311475
	2	Col-0	Col-0-1-A1-3-9	1	67.3484295081967										JIM5	3	Col-0	3	2	3	888.660125396825		2F4	3	Col-0	3	3	3	1872.65553902439
	2	Col-0	Col-0-1-A2-3-2	1	74.4635078864353										JIM5	3	Col-0	3	2	4	679.310853125		2F4	3	Col-0	3	3	4	1566.86715471698
	2	Col-0	Col-0-1-A2-3-5	1	59.6530750853242										JIM5	3	Col-0	3	3	1	526.030064957265		2F4	3	Col-0	4	1	1	1634.92656608696
	2	Col-0	Col-0-1-A2-3-7	1	77.7374782608696										JIM5	3	Col-0	3	3	2	705.426239855072		2F4	3	Col-0	4	1	2	2076.637385625
	2	Col-0	Col-0-1-A2-3-8	1	48.9305823170732										JIM5	3	Col-0	3	3	3	719.51346031746		2F4	3	Col-0	4	1	3	2088.29645405405
	2	Col-0	Col-0-1-A4-3-1	1	73.0086323529412										JIM5	3	Col-0	3	3	4	681.734985714285		2F4	3	Col-0	4	1	4	1808.07269166667
	2	Col-0	Col-0-1-A4-3-10	1	65.0064824561403										JIM5	3	Col-0	4	1	1	572.551452136752		2F4	3	Col-0	4	2	1	1354.38497142857
	2	Col-0	Col-0-1-A4-3-2	1	64.9815288888889										JIM5	3	Col-0	4	1	2	1083.53135027933		2F4	3	Col-0	4	2	2	1655.21967777778
	2	Col-0	Col-0-1-A4-3-3	1	82.9214279475983										JIM5	3	Col-0	4	1	3	1156.0759375		2F4	3	Col-0	4	2	3	1732.28612181818
	2	Col-0	Col-0-1-A4-3-5	1	71.3422083333333										JIM5	3	Col-0	4	1	4	795.059986666666		2F4	3	Col-0	4	2	4	1535.54369178082
	2	Col-0	Col-0-1-A4-3-6	1	68.5671254752852										JIM5	3	Col-0	4	2	1	564.574943478261		2F4	3	Col-0	4	3	1	1588.92495213675
	2	Col-0	Col-0-1-A4-3-8	1	92.1260383275261										JIM5	3	Col-0	4	2	2	1126.07558411765		2F4	3	Col-0	4	3	2	2017.93365030675
	2	Col-0	Col-0-1-A4-3-9	1	61.8408362831858										JIM5	3	Col-0	4	2	3	1217.14359387755		2F4	3	Col-0	4	3	3	1951.57247017544
	2	Col-0	Col-0-1-A4-5-4	2	67.7721629955947										JIM5	3	Col-0	4	2	4	1062.77772272727		2F4	3	Col-0	4	3	4	1689.52196714286
	2	Col-0	Col-0-1-A4-5-7	2	78.5871989528796										JIM5	3	Col-0	4	3	1	542.789926804124		2F4	3	Col-0	5	1	1	1476.50394631579
	2	Col-0	Col-0-1-A5-3-5	1	93.8470762331839										JIM5	3	Col-0	4	3	2	1114.45262430556		2F4	3	Col-0	5	1	2	1776.1040129771
	2	Col-0	Col-0-1-A5-5-1	2	100.133615384615										JIM5	3	Col-0	4	3	3	1021.69480909091		2F4	3	Col-0	5	1	3	1836.66239803922
	2	Col-0	Col-0-1-A5-5-10	2	66.4320571428571										JIM5	3	Col-0	4	3	4	769.038027777778		2F4	3	Col-0	5	1	4	1522.99518148148
	2	Col-0	Col-0-1-A5-5-2	2	68.0111302521008										JIM5	3	Col-0	5	1	1	575.487661333333		2F4	3	Col-0	5	2	1	1385.0271826087
	2	Col-0	Col-0-1-A5-5-3	2	78.2388865546218										JIM5	3	Col-0	5	1	2	1307.00630666667		2F4	3	Col-0	5	2	2	1655.46800769231
	2	Col-0	Col-0-1-A5-5-4	2	67.8086534090909										JIM5	3	Col-0	5	1	3	1842.90261794872		2F4	3	Col-0	5	2	3	1586.79186666667
	2	Col-0	Col-0-1-A5-5-6	2	80.000756097561										JIM5	3	Col-0	5	1	4	1304.88707731959		2F4	3	Col-0	5	2	4	1517.02843461538
	2	Col-0	Col-0-1-A5-5-7	2	82.1727385892116										JIM5	3	Col-0	5	2	1	554.389071875		2F4	3	Col-0	5	3	1	1359.12316021505
	2	Col-0	Col-0-1-A5-5-8	2	74.7280458715596										JIM5	3	Col-0	5	2	2	1483.8812722973		2F4	3	Col-0	5	3	2	1810.20230935252
	2	Col-0	Col-0-1-A5-5-9	2	87.8767579908676										JIM5	3	Col-0	5	2	3	1346.58903333333		2F4	3	Col-0	5	3	3	1821.95448909091
	2	Col-0	Col-0-1-A6-5-1	2	67.2059223300971										JIM5	3	Col-0	5	2	4	1496.94003023256		2F4	3	Col-0	5	3	4	1528.01769850746
	2	Col-0	Col-0-1-A6-5-10	2	89.892593220339										JIM5	3	Col-0	5	3	1	557.030564130435		2F4	3	Col-0	7	1	1	2026.7156961165
	2	Col-0	Col-0-1-A6-5-2	2	64.6119037656904										JIM5	3	Col-0	5	3	2	1955.07472578125		2F4	3	Col-0	7	1	2	2500.10230662252
	2	Col-0	Col-0-1-A6-5-3	2	82.0774615384615										JIM5	3	Col-0	5	3	3	1844.272675		2F4	3	Col-0	7	1	3	3406.67240943396
	2	Col-0	Col-0-1-A6-5-4	2	81.7391717791411										JIM5	3	Col-0	5	3	4	1306.55577636364		2F4	3	Col-0	7	1	4	2021.31849245283
	2	Col-0	Col-0-1-A6-5-5	2	80.0743691588785										JIM5	3	Col-0	7	1	1	1297.34591914894		2F4	3	Col-0	7	2	1	2223.7745
	2	Col-0	Col-0-1-A6-5-6	2	85.2158201754386										JIM5	3	Col-0	7	1	2	2518.30117034483		2F4	3	Col-0	7	2	2	2735.44255
	2	Col-0	Col-0-1-A6-5-7	2	75.9912926829268										JIM5	3	Col-0	7	1	3	5766.84377884615		2F4	3	Col-0	7	2	3	3531.22640967742
	2	Col-0	Col-0-1-A6-5-8	2	91.9598577777778										JIM5	3	Col-0	7	1	4	2600.15615714286		2F4	3	Col-0	7	2	4	2251.05910232558
	2	Col-0	Col-0-1-A6-5-9	2	88.9728138528139										JIM5	3	Col-0	7	2	1	1717.1950372093		2F4	3	Col-0	7	3	1	1790.50901888889
	2	Col-0	Col-0-1-B1-5-1	2	80.2285795454546										JIM5	3	Col-0	7	2	2	2654.93466181818		2F4	3	Col-0	7	3	2	2134.1519540146
	2	Col-0	Col-0-1-B1-5-10	2	94.5064228855721										JIM5	3	Col-0	7	2	3	6832.359928125		2F4	3	Col-0	7	3	3	2661.69066603774
	2	Col-0	Col-0-1-B1-5-2	2	88.1338439306358										JIM5	3	Col-0	7	2	4	2366.71361219512		2F4	3	Col-0	7	3	4	1771.4778254902
	2	Col-0	Col-0-1-B1-5-3	2	84.6633372093023										JIM5	3	Col-0	7	3	1	1349.75947653061		2F4	3	Col-0	9	1	1	2401.99759714286
	2	Col-0	Col-0-1-B1-5-5	2	69.16503										JIM5	3	Col-0	7	3	2	2441.71978062015		2F4	3	Col-0	9	1	2	3276.68496
	2	Col-0	Col-0-1-B1-5-6	2	86.7972146341463										JIM5	3	Col-0	7	3	3	6822.346578		2F4	3	Col-0	9	1	3	4852.35756829268
	2	Col-0	Col-0-1-B1-5-9	2	72.0380542635659										JIM5	3	Col-0	7	3	4	2558.81094634146		2F4	3	Col-0	9	1	4	2257.22184181818
	2	Col-0	Col-0-1-B1-6-4	3	83.9633935185185										JIM5	3	Col-0	9	1	1	2892.1331125		2F4	3	Col-0	9	2	1	2666.40215058824
	2	Col-0	Col-0-1-B1-6-7	3	96.5010882352941										JIM5	3	Col-0	9	1	2	3075.9701		2F4	3	Col-0	9	2	2	3829.464404
	2	Col-0	Col-0-1-B1-6-8	3	89.4994417475728										JIM5	3	Col-0	9	1	3	8741.34702142857		2F4	3	Col-0	9	2	3	5227.79572777778
	2	Col-0	Col-0-1-B2-6-1	3	98.1897914691943										JIM5	3	Col-0	9	1	4	4159.44702285714		2F4	3	Col-0	9	2	4	2467.111585
	2	Col-0	Col-0-1-B2-6-10	3	87.5608724489796										JIM5	3	Col-0	9	2	1	2431.11598421053		2F4	3	Col-0	9	3	1	2164.14888979592
	2	Col-0	Col-0-1-B2-6-2	3	94.1180201342282										JIM5	3	Col-0	9	2	2	3297.48952300885		2F4	3	Col-0	9	3	2	3792.35890555555
	2	Col-0	Col-0-1-B2-6-3	3	85.9327055837563										JIM5	3	Col-0	9	2	3	9597.48465		2F4	3	Col-0	9	3	3	4731.76078333333
	2	Col-0	Col-0-1-B2-6-4	3	91.0173641975309										JIM5	3	Col-0	9	2	4	4245.20849069768		2F4	3	Col-0	9	3	4	2509.39965609756
	2	Col-0	Col-0-1-B2-6-5	3	90.8956807228916										JIM5	3	Col-0	9	3	1	1527.9577244898		2F4	3	iku2	3	1	1	1358.00533370787
	2	Col-0	Col-0-1-B2-6-6	3	109.719305555556										JIM5	3	Col-0	9	3	2	3393.1275047619		2F4	3	iku2	3	1	2	1729.47031981132
	2	Col-0	Col-0-1-B2-6-7	3	95.2555963855422										JIM5	3	Col-0	9	3	3	8990.40581071429		2F4	3	iku2	3	1	3	1820.94145744681
	2	Col-0	Col-0-1-B2-6-8	3	90.32008										JIM5	3	Col-0	9	3	4	7045.23299166667		2F4	3	iku2	3	1	4	1541.5324225
	2	Col-0	Col-0-1-B2-6-9	3	87.5327076923077										JIM5	3	iku2	3	1	1	589.989632089552		2F4	3	iku2	3	2	1	1428.5665559322
	2	Col-0	Col-0-1-B4-6-1	3	82.1911371428571										JIM5	3	iku2	3	1	2	1155.80066280488		2F4	3	iku2	3	2	2	2061.50821603774
	2	Col-0	Col-0-1-B4-6-10	3	91.1124										JIM5	3	iku2	3	1	3	1384.69229545455		2F4	3	iku2	3	2	3	2150.69441276596
	2	Col-0	Col-0-1-B4-6-2	3	89.6097352941176										JIM5	3	iku2	3	1	4	924.015681818182		2F4	3	iku2	3	2	4	1737.05533448276
	2	Col-0	Col-0-1-B4-6-3	3	104.116177142857										JIM5	3	iku2	3	2	1	579.372445360825		2F4	3	iku2	3	3	1	1365.21402643678
	2	Col-0	Col-0-1-B4-6-4	3	89.4175297619048										JIM5	3	iku2	3	2	2	1032.85258760331		2F4	3	iku2	3	3	2	1720.05616532258
	2	Col-0	Col-0-1-B4-6-5	3	84.4472554347826										JIM5	3	iku2	3	2	3	1315.24515348837		2F4	3	iku2	3	3	3	1845.80915098039
	2	Col-0	Col-0-1-B4-6-6	3	87.9142162162162										JIM5	3	iku2	3	2	4	982.492044444445		2F4	3	iku2	3	3	4	1471.35266875
	2	Col-0	Col-0-1-B4-6-7	3	95.4631833333333										JIM5	3	iku2	3	3	1	535.076636231884		2F4	3	iku2	4	1	1	1472.45094505494
	2	Col-0	Col-0-1-B4-6-8	3	100.759604878049										JIM5	3	iku2	3	3	2	846.529348571428		2F4	3	iku2	4	1	2	2161.97227946429
	2	Col-0	Col-0-1-B4-6-9	3	96.3812655367232										JIM5	3	iku2	3	3	3	944.426841379311		2F4	3	iku2	4	1	3	2356.96962794118
	2	iku2	iku2-1-A5-3-1	1	78.2217978723404										JIM5	3	iku2	3	3	4	726.550132142857		2F4	3	iku2	4	1	4	1538.60915227273
	2	iku2	iku2-1-A5-3-10	1	62.9981379310345										JIM5	3	iku2	4	1	1	563.070086363637		2F4	3	iku2	4	2	1	1626.10290176991
	2	iku2	iku2-1-A5-3-2	1	81.430365497076										JIM5	3	iku2	4	1	2	769.359225748503		2F4	3	iku2	4	2	2	2317.85860070922
	2	iku2	iku2-1-A5-3-3	1	82.6309440993789										JIM5	3	iku2	4	1	3	868.12015625		2F4	3	iku2	4	2	3	2573.58124081633
	2	iku2	iku2-1-A5-3-4	1	75.8708068535826										JIM5	3	iku2	4	1	4	611.103566		2F4	3	iku2	4	2	4	1735.19852068966
	2	iku2	iku2-1-A5-3-5	1	75.1634576271186										JIM5	3	iku2	4	2	1	565.119655140187		2F4	3	iku2	4	3	1	1634.85403125
	2	iku2	iku2-1-A5-3-6	1	78.1885756578947										JIM5	3	iku2	4	2	2	824.3260421875		2F4	3	iku2	4	3	2	2438.14684465409
	2	iku2	iku2-1-A5-3-7	1	83.4344713114754										JIM5	3	iku2	4	2	3	872.840726086956		2F4	3	iku2	4	3	3	2541.17256702128
	2	iku2	iku2-1-A5-3-8	1	80.4506481481481										JIM5	3	iku2	4	2	4	669.45018		2F4	3	iku2	4	3	4	1734.11140689655
	2	iku2	iku2-1-A5-3-9	1	74.712146031746										JIM5	3	iku2	4	3	1	521.84338875		2F4	3	iku2	5	1	1	1634.98306635514
	2	iku2	iku2-1-B1-3-1	1	87.9388438438438										JIM5	3	iku2	4	3	2	790.6350384		2F4	3	iku2	5	1	2	2387.60690979021
	2	iku2	iku2-1-B1-3-10	1	88.5676275303644										JIM5	3	iku2	4	3	3	882.503833333333		2F4	3	iku2	5	1	3	2756.69277931034
	2	iku2	iku2-1-B1-3-2	1	80.5724568345324										JIM5	3	iku2	4	3	4	613.933472916666		2F4	3	iku2	5	1	4	1500.19935576923
	2	iku2	iku2-1-B1-3-3	1	89.0865658362989										JIM5	3	iku2	5	1	1	615.499655725191		2F4	3	iku2	5	2	1	1611.03594423077
	2	iku2	iku2-1-B1-3-4	1	73.7985605536332										JIM5	3	iku2	5	1	2	1799.22441520468		2F4	3	iku2	5	2	2	2302.22101879699
	2	iku2	iku2-1-B1-3-5	1	84.2335198555957										JIM5	3	iku2	5	1	3	2960.82734237288		2F4	3	iku2	5	2	3	2752.34745217391
	2	iku2	iku2-1-B1-3-6	1	67.5231011235955										JIM5	3	iku2	5	1	4	1173.59374358974		2F4	3	iku2	5	2	4	1562.18132619048
	2	iku2	iku2-1-B1-3-7	1	64.7318498402556										JIM5	3	iku2	5	2	1	640.2986256		2F4	3	iku2	5	3	1	1627.96389649123
	2	iku2	iku2-1-B1-3-8	1	87.6553630769231										JIM5	3	iku2	5	2	2	1593.59754260355		2F4	3	iku2	5	3	2	2204.23818060606
	2	iku2	iku2-1-B1-3-9	1	63.4426602316602										JIM5	3	iku2	5	2	3	2851.68122758621		2F4	3	iku2	5	3	3	2791.82756666667
	2	iku2	iku2-1-B10-5-10	2	78.7899206349206										JIM5	3	iku2	5	2	4	904.224316666667		2F4	3	iku2	5	3	4	1756.17857142857
	2	iku2	iku2-1-B10-5-7	2	115.552799307958										JIM5	3	iku2	5	3	1	640.011535087719		2F4	3	iku2	7	1	1	2304.49998412698
	2	iku2	iku2-1-B10-5-9	2	112.483104089219										JIM5	3	iku2	5	3	2	1638.1588375		2F4	3	iku2	7	1	2	2932.78056111111
	2	iku2	iku2-1-B10-6-1	3	115.159479166667										JIM5	3	iku2	5	3	3	2460.81348157895		2F4	3	iku2	7	1	3	4107.824978125
	2	iku2	iku2-1-B10-6-3	3	103.957546511628										JIM5	3	iku2	5	3	4	977.246790243902		2F4	3	iku2	7	1	4	2148.80377777778
	2	iku2	iku2-1-B10-6-4	3	109.31755078125										JIM5	3	iku2	7	1	1	977.202235		2F4	3	iku2	7	2	1	2451.39951917808
	2	iku2	iku2-1-B10-6-5	3	111.8113										JIM5	3	iku2	7	1	2	3139.96915905512		2F4	3	iku2	7	2	2	3513.58897532468
	2	iku2	iku2-1-B10-6-6	3	114.834160409556										JIM5	3	iku2	7	1	3	7198.00225641026		2F4	3	iku2	7	2	3	4563.03572592593
	2	iku2	iku2-1-B10-6-8	3	111.546874458874										JIM5	3	iku2	7	1	4	3818.73994473684		2F4	3	iku2	7	2	4	2356.36136666667
	2	iku2	iku2-1-B2-3-1	1	78.3798902953586										JIM5	3	iku2	7	2	1	1490.2281		2F4	3	iku2	7	3	1	2671.29311527778
	2	iku2	iku2-1-B2-3-10	1	85.3423177257525										JIM5	3	iku2	7	2	2	3318.65225813954		2F4	3	iku2	7	3	2	3370.81061886792
	2	iku2	iku2-1-B2-3-2	1	80.109797752809										JIM5	3	iku2	7	2	3	7150.53074038462		2F4	3	iku2	7	3	3	4367.41081538462
	2	iku2	iku2-1-B2-3-3	1	71.4540639097744										JIM5	3	iku2	7	2	4	3542.60001428571		2F4	3	iku2	7	3	4	2548.47177333333
	2	iku2	iku2-1-B2-3-4	1	58.326810483871										JIM5	3	iku2	7	3	1	1933.69425730337		2F4	3	iku2	9	1	1	2066.40500425532
	2	iku2	iku2-1-B2-3-5	1	81.107193050193										JIM5	3	iku2	7	3	2	3397.58926292135		2F4	3	iku2	9	1	2	2838.18347592592
	2	iku2	iku2-1-B2-3-6	1	75.8940657439446										JIM5	3	iku2	7	3	3	8163.80684714286		2F4	3	iku2	9	1	3	3991.18432121212
	2	iku2	iku2-1-B2-3-7	1	75.6566911196911										JIM5	3	iku2	7	3	4	4849.20398571429		2F4	3	iku2	9	1	4	2238.84155833333
	2	iku2	iku2-1-B2-3-9	1	86.9927773584906										JIM5	3	iku2	9	1	1	1555.65293970588		2F4	3	iku2	9	2	1	2332.03387840909
	2	iku2	iku2-1-B2-5-8	2	73.2535431654676										JIM5	3	iku2	9	1	2	2953.87073707865		2F4	3	iku2	9	2	2	2784.70599439252
	2	iku2	iku2-1-B4-3-1	1	84.3263156028369										JIM5	3	iku2	9	1	3	7092.72438461538		2F4	3	iku2	9	2	3	4239.87804117647
	2	iku2	iku2-1-B4-3-10	1	83.7060390070922										JIM5	3	iku2	9	1	4	4879.701164		2F4	3	iku2	9	2	4	2390.38492380952
	2	iku2	iku2-1-B4-3-2	1	83.7656941580756										JIM5	3	iku2	9	2	1	1502.63333157895		2F4	3	iku2	9	3	1	2040.18757142857
	2	iku2	iku2-1-B4-3-4	1	85.9325387453874										JIM5	3	iku2	9	2	2	1806.60009433962		2F4	3	iku2	9	3	2	2540.870971875
	2	iku2	iku2-1-B4-3-7	1	74.2255259259259										JIM5	3	iku2	9	2	3	3678.00981818182		2F4	3	iku2	9	3	3	3065.48334615385
	2	iku2	iku2-1-B4-3-9	1	75.2553984063745										JIM5	3	iku2	9	2	4	3250.24256		2F4	3	iku2	9	3	4	2165.00268181818
	2	iku2	iku2-1-B4-5-3	2	87.8212185185185										JIM5	3	iku2	9	3	1	1345.37584074074
	2	iku2	iku2-1-B4-5-5	2	79.903830449827										JIM5	3	iku2	9	3	2	3027.2270972973
	2	iku2	iku2-1-B4-5-6	2	81.7732091503268										JIM5	3	iku2	9	3	3	8092.11637727273
	2	iku2	iku2-1-B4-5-8	2	92.276884244373										JIM5	3	iku2	9	3	4	3356.90095555556
	2	iku2	iku2-1-B6-5-1	2	102.450402097902
	2	iku2	iku2-1-B6-5-10	2	94.4812977941177
	2	iku2	iku2-1-B6-5-3	2	88.6536363636364
	2	iku2	iku2-1-B6-5-4	2	106.475820717131
	2	iku2	iku2-1-B6-5-5	2	107.952825925926
	2	iku2	iku2-1-B6-5-6	2	92.1802723735409
	2	iku2	iku2-1-B6-5-7	2	94.9763902439024
	2	iku2	iku2-1-B6-5-8	2	95.632288
	2	iku2	iku2-1-B6-5-9	2	99.2409535714286
	2	iku2	iku2-1-B8-5-5	2	85.1137276422764
	2	iku2	iku2-1-B8-5-6	2	104.972151624549
	2	iku2	iku2-1-B8-5-7	2	89.6056360294118
	2	iku2	iku2-1-B8-6-10	3	101.695768292683
	2	iku2	iku2-1-B8-6-2	3	101.402739534884
	2	iku2	iku2-1-B8-6-3	3	104.419238297872
	2	iku2	iku2-1-B8-6-4	3	93.5644884615385
	2	iku2	iku2-1-B8-6-8	3	104.066535864979
	2	iku2	iku2-1-B8-6-9	3	93.93936900369
	3	Col-0	Col-0-7-A5-3-1	1	87.8248269896194
	3	Col-0	Col-0-7-A5-3-10	1	87.2220652920962
	3	Col-0	Col-0-7-A5-3-2	1	78.8315217391304
	3	Col-0	Col-0-7-A5-3-3	1	80.6785806451613
	3	Col-0	Col-0-7-A5-3-6	1	86.0513717105263
	3	Col-0	Col-0-7-A5-3-7	1	77.3895186440678
	3	Col-0	Col-0-7-A5-3-8	1	83.8713977695167
	3	Col-0	Col-0-7-A5-3-9	1	75.7935223367698
	3	Col-0	Col-0-7-B1-3-1	1	60.0441894736842
	3	Col-0	Col-0-7-B1-3-10	1	80.7351967871486
	3	Col-0	Col-0-7-B1-3-2	1	74.8346693548387
	3	Col-0	Col-0-7-B1-3-4	1	90.0517421875
	3	Col-0	Col-0-7-B1-3-5	1	67.2772302631579
	3	Col-0	Col-0-7-B1-3-6	1	74.0923886792453
	3	Col-0	Col-0-7-B1-3-7	1	81.7357567567568
	3	Col-0	Col-0-7-B1-3-8	1	83.5548965517241
	3	Col-0	Col-0-7-B1-3-9	1	85.4381254901961
	3	Col-0	Col-0-7-B2-3-1	1	73.0408917910448
	3	Col-0	Col-0-7-B2-3-2	1	78.8027407407407
	3	Col-0	Col-0-7-B2-3-3	1	81.0937882352941
	3	Col-0	Col-0-7-B2-3-4	1	71.7654636363636
	3	Col-0	Col-0-7-B2-3-5	1	81.9156271186441
	3	Col-0	Col-0-7-B2-3-6	1	66.8835469387755
	3	Col-0	Col-0-7-B2-3-7	1	65.1657149122807
	3	Col-0	Col-0-7-B2-3-8	1	83.1237558139535
	3	Col-0	Col-0-7-B2-5-10	2	74.0140358422939
	3	Col-0	Col-0-7-B2-5-9	2	65.4641208333333
	3	Col-0	Col-0-7-B4-3-5	1	87.34385
	3	Col-0	Col-0-7-B4-5-1	2	77.2316323529412
	3	Col-0	Col-0-7-B4-5-10	2	85.1062105263158
	3	Col-0	Col-0-7-B4-5-2	2	88.390478021978
	3	Col-0	Col-0-7-B4-5-3	2	84.6573903508772
	3	Col-0	Col-0-7-B4-5-4	2	90.0575668202765
	3	Col-0	Col-0-7-B4-5-6	2	74.1882342342342
	3	Col-0	Col-0-7-B4-5-7	2	77.9061875
	3	Col-0	Col-0-7-B4-5-8	2	74.5573349056604
	3	Col-0	Col-0-7-B4-5-9	2	84.3967934272301
	3	Col-0	Col-0-7-C1-5-10	2	84.5602839506173
	3	Col-0	Col-0-7-C1-5-2	2	77.3427234042553
	3	Col-0	Col-0-7-C1-5-3	2	94.6620555555556
	3	Col-0	Col-0-7-C1-5-4	2	65.6253010204082
	3	Col-0	Col-0-7-C1-5-5	2	86.495577540107
	3	Col-0	Col-0-7-C1-5-6	2	81.5287556818182
	3	Col-0	Col-0-7-C1-5-7	2	71.7067058823529
	3	Col-0	Col-0-7-C1-5-8	2	87.7946208791209
	3	Col-0	Col-0-7-C1-5-9	2	87.8169735099338
	3	Col-0	Col-0-7-C1-6-1	3	80.0403108108108
	3	Col-0	Col-0-7-C3-5-10	2	76.9525240384615
	3	Col-0	Col-0-7-C3-5-2	2	68.8354207920792
	3	Col-0	Col-0-7-C3-5-3	2	82.8429627659575
	3	Col-0	Col-0-7-C3-5-4	2	85.3870208333333
	3	Col-0	Col-0-7-C3-5-5	2	80.8654076086956
	3	Col-0	Col-0-7-C3-5-8	2	84.6673617021277
	3	Col-0	Col-0-7-C3-6-1	3	90.740901734104
	3	Col-0	Col-0-7-C3-6-6	3	85.9453664596273
	3	Col-0	Col-0-7-C3-6-7	3	81.6061032608696
	3	Col-0	Col-0-7-C3-6-9	3	88.8308930481283
	3	Col-0	Col-0-7-C5-6-1	3	87.3915928143713
	3	Col-0	Col-0-7-C5-6-10	3	75.4812872340426
	3	Col-0	Col-0-7-C5-6-2	3	87.6597610062893
	3	Col-0	Col-0-7-C5-6-3	3	84.2810424242424
	3	Col-0	Col-0-7-C5-6-4	3	93.7046144578313
	3	Col-0	Col-0-7-C5-6-5	3	78.7263963414634
	3	Col-0	Col-0-7-C5-6-6	3	67.916904494382
	3	Col-0	Col-0-7-C5-6-7	3	72.6775421686747
	3	Col-0	Col-0-7-C5-6-8	3	84.2624035087719
	3	Col-0	Col-0-7-C5-6-9	3	78.1091032608696
	3	Col-0	Col-0-7-D1-6-1	3	66.0650704225352
	3	Col-0	Col-0-7-D1-6-10	3	79.2713012048193
	3	Col-0	Col-0-7-D1-6-2	3	72.1591298701299
	3	Col-0	Col-0-7-D1-6-3	3	76.1078243243243
	3	Col-0	Col-0-7-D1-6-4	3	78.6487973856209
	3	Col-0	Col-0-7-D1-6-5	3	65.5175851851852
	3	Col-0	Col-0-7-D1-6-6	3	77.0506573426573
	3	Col-0	Col-0-7-D1-6-7	3	67.4486597222222
	3	Col-0	Col-0-7-D1-6-8	3	74.544201183432
	3	Col-0	Col-0-7-D1-6-9	3	80.6210242424242
	3	iku2	iku2-4-B4-3-1	1	83.5019823321555
	3	iku2	iku2-4-B4-3-10	1	71.9140260223048
	3	iku2	iku2-4-B4-3-2	1	60.4841672727273
	3	iku2	iku2-4-B4-3-3	1	85.5292727272727
	3	iku2	iku2-4-B4-3-4	1	85.3803393939394
	3	iku2	iku2-4-B4-3-5	1	87.7527750865052
	3	iku2	iku2-4-B4-3-6	1	84.2625283687943
	3	iku2	iku2-4-B4-3-7	1	68.4323898916968
	3	iku2	iku2-4-B4-3-8	1	81.917802919708
	3	iku2	iku2-4-B4-3-9	1	72.1856208333333
	3	iku2	iku2-4-C1-3-1	1	82.2093826714801
	3	iku2	iku2-4-C1-3-10	1	77.7245232558139
	3	iku2	iku2-4-C1-3-3	1	77.6773522012579
	3	iku2	iku2-4-C1-3-4	1	90.2025401459854
	3	iku2	iku2-4-C1-3-5	1	74.3418340248963
	3	iku2	iku2-4-C1-3-6	1	80.4435759493671
	3	iku2	iku2-4-C1-3-7	1	76.8582418772563
	3	iku2	iku2-4-C1-3-8	1	77.6113041958042
	3	iku2	iku2-4-C1-3-9	1	80.5255402298851
	3	iku2	iku2-4-C1-5-2	2	76.0103852140078
	3	iku2	iku2-4-C3-3-10	1	83.7330534979424
	3	iku2	iku2-4-C3-3-5	1	83.6842983050848
	3	iku2	iku2-4-C3-3-6	1	87.3243522267206
	3	iku2	iku2-4-C3-3-7	1	76.4474630350195
	3	iku2	iku2-4-C3-3-9	1	87.1735265306122
	3	iku2	iku2-4-C3-5-1	2	68.5350480349345
	3	iku2	iku2-4-C3-5-2	2	86.6476350877193
	3	iku2	iku2-4-C3-5-3	2	90.3101893939394
	3	iku2	iku2-4-C3-5-4	2	90.4385551020408
	3	iku2	iku2-4-C3-5-8	2	74.6496032388664
	3	iku2	iku2-4-C4-3-8	1	90.8712062937063
	3	iku2	iku2-4-C4-5-1	2	85.6333319672131
	3	iku2	iku2-4-C4-5-10	2	73.4503849765258
	3	iku2	iku2-4-C4-5-2	2	80.6226425531915
	3	iku2	iku2-4-C4-5-3	2	83.9325887850467
	3	iku2	iku2-4-C4-5-4	2	92.535381294964
	3	iku2	iku2-4-C4-5-5	2	90.240961038961
	3	iku2	iku2-4-C4-5-6	2	77.5656075471698
	3	iku2	iku2-4-C4-5-7	2	85.492875
	3	iku2	iku2-4-C4-5-9	2	88.1305426356589
	3	iku2	iku2-4-C5-5-1	2	83.2677179487179
	3	iku2	iku2-4-C5-5-10	2	80.9047807017544
	3	iku2	iku2-4-C5-5-2	2	85.7347611336032
	3	iku2	iku2-4-C5-5-3	2	73.8193181818182
	3	iku2	iku2-4-C5-5-4	2	88.1666704980843
	3	iku2	iku2-4-C5-5-5	2	88.3583719008264
	3	iku2	iku2-4-C5-5-6	2	77.51136492891
	3	iku2	iku2-4-C5-5-7	2	75.9664453441296
	3	iku2	iku2-4-C5-5-9	2	88.8479384615385
	3	iku2	iku2-4-C7-5-1	2	86.8899437751004
	3	iku2	iku2-4-C7-5-10	2	88.5534020618557
	3	iku2	iku2-4-C7-5-2	2	105.089285245902
	3	iku2	iku2-4-C7-5-3	2	98.9746515151515
	3	iku2	iku2-4-C7-5-4	2	87.4000492957747
	3	iku2	iku2-4-C7-5-5	2	95.4323035714286
	3	iku2	iku2-4-C7-5-6	2	88.9425151515152
	3	iku2	iku2-4-C7-5-7	2	96.1752272727273
	3	iku2	iku2-4-C7-5-8	2	84.9148211382114
	3	iku2	iku2-4-C7-5-9	2	104.319375
	3	iku2	iku2-4-D2-6-1	3	79.4894976076555
	3	iku2	iku2-4-D2-6-10	3	86.8181981981982
	3	iku2	iku2-4-D2-6-2	3	71.7016294642857
	3	iku2	iku2-4-D2-6-3	3	69.1713738738739
	3	iku2	iku2-4-D2-6-4	3	83.3749186602871
	3	iku2	iku2-4-D2-6-5	3	84.0338157894737
	3	iku2	iku2-4-D2-6-6	3	80.3634541062802
	3	iku2	iku2-4-D2-6-7	3	81.9187389380531
	3	iku2	iku2-4-D2-6-8	3	90.5798443579767
	3	iku2	iku2-4-D2-6-9	3	84.30282421875
	3	iku2	iku2-4-D3-6-1	3	81.0257027027027
	3	iku2	iku2-4-D3-6-10	3	91.6577889908257
	3	iku2	iku2-4-D3-6-2	3	88.3089620253165
	3	iku2	iku2-4-D3-6-3	3	79.125380952381
	3	iku2	iku2-4-D3-6-4	3	80.6786793248945
	3	iku2	iku2-4-D3-6-5	3	84.3174306930693
	3	iku2	iku2-4-D3-6-6	3	83.8221293532338
	3	iku2	iku2-4-D3-6-7	3	85.8202435897436
	3	iku2	iku2-4-D3-6-8	3	81.9573453815261
	3	iku2	iku2-4-D3-6-9	3	79.4193245614035

## Sheet: Supp Fig. 11
	Supp Fig. 11c									Supp Fig. 11b
	Indentation	Replicate	Genotype	Silique	Seed	Layer 1	Layer 2	Layer 3		Genotype	Indentation.Depth	Seed number	Force	Wall 3 failure
	50	1	Col-0	1	1	1	1	1		Col-0	30	1	706	yes
	50	1	Col-0	1	3	1	1	0		Col-0	30	2	922	no
	50	1	Col-0	1	4	1	1	1		Col-0	30	3	826	yes
	50	1	Col-0	1	5	1	1	1		Col-0	30	4	489	yes
	50	1	Col-0	1	6	1	1	1		Col-0	30	5	779	yes
	50	1	Col-0	1	7	1	1	1		Col-0	30	6	741	yes
	50	1	Col-0	1	8	1	1	1		Col-0	30	7	666	yes
	50	1	Col-0	1	9	1	1	1		Col-0	30	8	888	yes
	50	1	Col-0	1	10	1	1	1		Col-0	30	9	498	no
	50	1	iku2	1	1	1	1	1		Col-0	30	10	705	yes
	50	1	iku2	1	2	1	1	1		Col-0	30	1	868	no
	50	1	iku2	1	3	1	1	1		Col-0	30	2	734	no
	50	1	iku2	1	4	1	1	1		Col-0	30	3	523	yes
	50	1	iku2	1	5	1	1	0		Col-0	30	4	612	yes
	50	1	iku2	1	6	1	1	1		Col-0	30	5	745	yes
	50	1	iku2	1	7	1	1	1		Col-0	30	6	656	yes
	50	1	iku2	1	8	1	1	0		Col-0	30	7	653	yes
	50	1	iku2	1	9	1	1	Und		Col-0	30	8	708	yes
	50	1	iku2	1	10	1	1	0		Col-0	30	9	807	yes
	50	2	Col-0	1	6	1	1	1		Col-0	30	10	605	yes
	50	2	Col-0	1	7	1	1	1		Col-0	30	11	483	yes
	50	2	Col-0	1	8	1	1	1		Col-0	30	12	771	yes
	50	2	Col-0	2	2	1	1	1		Col-0	30	1	538	no
	50	2	Col-0	2	4	1	1	1		Col-0	30	2	845	no
	50	2	Col-0	2	5	1	1	1		Col-0	30	3	800	no
	50	2	Col-0	2	6	1	1	1		Col-0	30	4	713	no
	50	2	Col-0	2	7	1	1	1		iku2	30	1	913	yes
	50	2	Col-0	2	8	1	1	1		iku2	30	2	921	yes
	50	2	iku2	1	5	1	1	1		iku2	30	3	1011	no
	50	2	iku2	1	7	1	1	1		iku2	30	4	860	yes
	50	2	iku2	1	8	1	1	0		iku2	30	5	627	yes
	50	2	iku2	2	1	1	1	1		iku2	30	6	778	yes
	50	2	iku2	2	2	1	1	1		iku2	30	7	1256	yes
	50	2	iku2	2	3	1	1	0		iku2	30	8	907	yes
	50	2	iku2	2	4	1	1	0		iku2	30	9	882	yes
	50	2	iku2	2	5	1	1	Und		iku2	30	10	814	yes
	50	2	iku2	2	6	1	1	0		iku2	30	1	748	yes
	50	2	iku2	2	7	1	1	1		iku2	30	2	728	yes
	50	2	iku2	2	8	1	1	1		iku2	30	3	862	yes
	30	1	Col-0	1	1	1	1	0		iku2	30	4	750	yes
	30	1	Col-0	1	3	1	0	0		iku2	30	5	811	yes
	30	1	Col-0	1	4	1	1	0		iku2	30	6	881	yes
	30	1	Col-0	1	5	1	1	0		iku2	30	7	822	yes
	30	1	Col-0	1	6	1	1	0		iku2	30	8	753	yes
	30	1	Col-0	1	7	1	1	0		iku2	30	9	882	yes
	30	1	Col-0	1	8	1	1	1		iku2	30	10	873	yes
	30	1	Col-0	1	10	1	1	0		iku2	30	11	750	yes
	30	1	iku2	1	1	1	1	1		iku2	30	12	703	yes
	30	1	iku2	1	2	1	1	0		iku2	30	1	551	yes
	30	1	iku2	1	4	1	1	0		iku2	30	2	936	no
	30	1	iku2	1	5	1	0	0		iku2	30	3	688	yes
	30	1	iku2	1	6	1	0	0		iku2	30	4	826	yes
	30	1	iku2	1	9	1	1	0		Col-0	40	1	1088	no
	30	1	iku2	1	10	1	1	0		Col-0	40	2	1013	yes
	30	2	Col-0	1	3	1	1	1		Col-0	40	3	876	yes
	30	2	Col-0	1	4	1	1	0		Col-0	40	4	696	yes
	30	2	Col-0	1	6	1	1	0		Col-0	40	5	1050	no
	30	2	Col-0	1	7	1	1	0		Col-0	40	6	1114	yes
	30	2	Col-0	2	8	1	1	1		Col-0	40	7	861	yes
	30	2	Col-0	2	9	1	1	0		Col-0	40	8	1127	yes
	30	2	Col-0	2	10	1	1	0		Col-0	40	9	804	yes
	30	2	Col-0	2	11	1	1	0		Col-0	40	10	737	yes
	30	2	Col-0	2	12	1	0	0		Col-0	40	11	737	yes
	30	2	Col-0	3	2	1	1	0		Col-0	40	12	1092	yes
	30	2	Col-0	3	3	1	0	0		Col-0	40	13	778	yes
	30	2	iku2	1	1	1	1	0		Col-0	40	14	766	yes
	30	2	iku2	1	2	1	1	0		Col-0	40	15	905	yes
	30	2	iku2	1	3	1	1	0		Col-0	40	1	1014	yes
	30	2	iku2	1	4	1	1	0		Col-0	40	2	858	yes
	30	2	iku2	1	5	1	1	0		Col-0	40	3	1015	yes
	30	2	iku2	1	6	1	1	0		Col-0	40	4	900	yes
	30	2	iku2	1	7	1	1	0		Col-0	40	5	695	yes
	30	2	iku2	2	8	1	0	0		Col-0	40	6	929	yes
	30	2	iku2	2	9	1	1	0		Col-0	40	7	830	yes
	30	2	iku2	2	10	1	1	0		Col-0	40	8	908	yes
	30	2	iku2	2	11	1	1	0		Col-0	40	9	960	yes
	30	2	iku2	2	12	1	1	0		Col-0	40	10	832	yes
	30	2	iku2	3	3	1	1	0		Col-0	40	11	872	yes
	30	2	iku2	3	4	1	1	0		Col-0	40	12	906	yes
										Col-0	40	1	1241	yes
	1 : Ruptured									Col-0	40	2	997	yes
	0 : Non ruptured									Col-0	40	3	1145	yes
	Und : Undetermined									Col-0	40	4	994	yes
										Col-0	40	5	940	yes
										Col-0	40	1	1179	yes
										Col-0	40	2	1219	yes
										Col-0	40	3	1488	no
										Col-0	40	4	1304	yes
										Col-0	40	5	756	yes
										iku2	40	1	667	no
										iku2	40	2	1110	yes
										iku2	40	3	759	yes
										iku2	40	4	1163	yes
										iku2	40	5	1140	yes
										iku2	40	6	621	yes
										iku2	40	7	1250	yes
										iku2	40	8	1034	yes
										iku2	40	9	1074	yes
										iku2	40	10	1148	yes
										iku2	40	11	705	yes
										iku2	40	12	849	yes
										iku2	40	13	1153	yes
										iku2	40	14	979	yes
										iku2	40	15	1019	yes
										iku2	40	1	1475	yes
										iku2	40	2	977	yes
										iku2	40	3	1144	yes
										iku2	40	4	1270	yes
										iku2	40	5	1392	yes
										iku2	40	6	982	yes
										iku2	40	7	965	yes
										iku2	40	8	1312	yes
										iku2	40	9	1189	yes
										iku2	40	10	1188	yes
										iku2	40	11	965	yes
										iku2	40	12	1043	yes
										iku2	40	1	1508	yes
										iku2	40	2	1041	yes
										iku2	40	3	1056	yes
										iku2	40	4	1085	yes
										iku2	40	5	1282	yes
										iku2	40	1	1419	yes
										iku2	40	2	1603	yes
										iku2	40	3	1269	yes
										iku2	40	4	1445	yes
										iku2	40	5	1404	yes
										Col-0	50	1	1378	yes
										Col-0	50	2	1470	no
										Col-0	50	3	1583	yes
										Col-0	50	4	1394	yes
										Col-0	50	5	1038	yes
										Col-0	50	6	1117	yes
										Col-0	50	7	1145	yes
										Col-0	50	8	983	yes
										Col-0	50	9	1017	yes
										Col-0	50	10	1034	yes
										Col-0	50	1	866	no
										Col-0	50	2	1103	yes
										Col-0	50	3	1523	no
										Col-0	50	4	1512	yes
										Col-0	50	5	1127	yes
										Col-0	50	6	1138	yes
										Col-0	50	7	1178	yes
										Col-0	50	8	1202	yes
										Col-0	50	1	870	no
										Col-0	50	2	1022	yes
										Col-0	50	3	899	yes
										Col-0	50	4	802	yes
										iku2	50	1	1600	yes
										iku2	50	2	1556	yes
										iku2	50	3	1549	yes
										iku2	50	4	1594	yes
										iku2	50	5	1801	yes
										iku2	50	6	1488	yes
										iku2	50	7	1460	yes
										iku2	50	8	1553	yes
										iku2	50	9	1641	yes
										iku2	50	10	1480	yes
										iku2	50	1	1251	yes
										iku2	50	2	1668	yes
										iku2	50	3	1107	yes
										iku2	50	4	1541	yes
										iku2	50	5	1657	yes
										iku2	50	6	1394	yes
										iku2	50	7	1762	yes
										iku2	50	8	1765	yes
										iku2	50	1	1031	yes
										iku2	50	2	1126	yes
										iku2	50	3	1375	yes
										iku2	50	4	1264	yes

## Sheet: Fig.4 and Supp Fig. 12
	Fig. 4b and Supp Fig. 12a							Fig. 4d and Supp Fig. 12b							Fig. 4f and Supp Fig. 12c
	Replicate	Antibody	Genotype	Seed	Wall	Mean		Replicate	Antibody	Genotype	Seed	Wall	Mean		Replicate	Genotype	Tube	Snap	Seed	Area	Circularity	AR	Round	Solidity
	1	LM19	Col-0	1	1	678.055953846154		1	JIM5	Col-0	1	1	802.463943103449		1	ap2-6 iku2	1	1	1	0.1039206	0.736	1.035	0.966	0.907
	1	LM19	Col-0	10	1	688.428245454545		1	JIM5	Col-0	10	1	688.960623684211		1	ap2-6 iku2	1	1	2	0.0851986	0.85	1.298	0.77	0.972
	1	LM19	Col-0	2	1	661.418818181818		1	JIM5	Col-0	2	1	749.506915942029		1	ap2-6 iku2	1	1	3	0.097793	0.874	1.274	0.785	0.971
	1	LM19	Col-0	3	1	648.335054666667		1	JIM5	Col-0	3	1	724.813946774193		1	ap2-6 iku2	1	1	4	0.1423368	0.811	1.081	0.925	0.949
	1	LM19	Col-0	4	1	869.043128947369		1	JIM5	Col-0	4	1	868.6603		1	ap2-6 iku2	1	1	5	0.1189343	0.878	1.084	0.923	0.972
	1	LM19	Col-0	5	1	647.675742045455		1	JIM5	Col-0	5	1	791.620995180723		1	ap2-6 iku2	1	1	6	0.0982226	0.872	1.238	0.808	0.969
	1	LM19	Col-0	6	1	498.56626231884		1	JIM5	Col-0	6	1	795.989104054054		1	ap2-6 iku2	1	1	7	0.1167637	0.882	1.221	0.819	0.976
	1	LM19	Col-0	7	1	577.85231125		1	JIM5	Col-0	7	1	582.323889855072		1	ap2-6 iku2	1	1	8	0.1166732	0.799	1.559	0.641	0.965
	1	LM19	Col-0	8	1	566.524079411764		1	JIM5	Col-0	8	1	676.973095833333		1	ap2-6 iku2	1	1	9	0.1223712	0.882	1.288	0.776	0.979
	1	LM19	Col-0	9	1	485.163267777778		1	JIM5	Col-0	9	1	676.190355405405		1	ap2-6 iku2	1	1	10	0.1097316	0.767	1.38	0.725	0.934
	1	LM19	Col-0	1	2	6912.92138898305		1	JIM5	Col-0	1	2	3408.15282405063		1	ap2-6 iku2	1	1	11	0.1008002	0.805	1.378	0.726	0.96
	1	LM19	Col-0	10	2	4516.61851111111		1	JIM5	Col-0	10	2	3172.55970186916		1	ap2-6 iku2	1	1	12	0.1053677	0.855	1.081	0.925	0.963
	1	LM19	Col-0	2	2	6460.28469375		1	JIM5	Col-0	2	2	3428.49335688073		1	ap2-6 iku2	1	1	13	0.1013429	0.853	1.234	0.81	0.967
	1	LM19	Col-0	3	2	5968.30665673077		1	JIM5	Col-0	3	2	3722.57806704545		1	ap2-6 iku2	1	2	1	0.1165149	0.795	1.43	0.699	0.95
	1	LM19	Col-0	4	2	6848.99149009901		1	JIM5	Col-0	4	2	4359.174177		1	ap2-6 iku2	1	2	2	0.0973181	0.849	1.248	0.801	0.967
	1	LM19	Col-0	5	2	5433.38383448276		1	JIM5	Col-0	5	2	3630.95107522124		1	ap2-6 iku2	1	2	3	0.093022	0.816	1.361	0.734	0.949
	1	LM19	Col-0	6	2	4781.05133693694		1	JIM5	Col-0	6	2	2814.15511057692		1	ap2-6 iku2	1	2	4	0.1166732	0.856	1.439	0.695	0.978
	1	LM19	Col-0	7	2	4953.14765793651		1	JIM5	Col-0	7	2	1787.87714122807		1	ap2-6 iku2	1	2	5	0.1328628	0.85	1.188	0.842	0.965
	1	LM19	Col-0	8	2	3894.97401651376		1	JIM5	Col-0	8	2	2301.88611043478		1	ap2-6 iku2	1	2	6	0.1520143	0.838	1.396	0.716	0.977
	1	LM19	Col-0	9	2	3763.3989875		1	JIM5	Col-0	9	2	1593.28376495726		1	ap2-6 iku2	1	2	7	0.0953057	0.808	1.593	0.628	0.962
	1	LM19	Col-0	1	3	8076.23937647059		1	JIM5	Col-0	1	3	5351.818		1	ap2-6 iku2	1	2	8	0.1270065	0.804	1.26	0.794	0.946
	1	LM19	Col-0	10	3	5509.73144		1	JIM5	Col-0	10	3	5526.49257027027		1	ap2-6 iku2	1	2	9	0.089653	0.835	1.264	0.791	0.962
	1	LM19	Col-0	2	3	7166.1858		1	JIM5	Col-0	2	3	6015.22938285714		1	ap2-6 iku2	1	2	10	0.1046667	0.816	1.48	0.676	0.967
	1	LM19	Col-0	3	3	7527.56767837838		1	JIM5	Col-0	3	3	7199.84786166667		1	ap2-6 iku2	1	2	11	0.0968433	0.823	1.326	0.754	0.952
	1	LM19	Col-0	4	3	7894.75758727273		1	JIM5	Col-0	4	3	6185.38386808511		1	ap2-6 iku2	1	2	12	0.113078	0.768	1.16	0.862	0.933
	1	LM19	Col-0	5	3	7335.52937179487		1	JIM5	Col-0	5	3	6922.54088108108		1	ap2-6 iku2	1	2	13	0.1467233	0.775	1.43	0.699	0.946
	1	LM19	Col-0	6	3	6029.13838947369		1	JIM5	Col-0	6	3	4401.18476206897		1	ap2-6 iku2	1	2	14	0.1159949	0.838	1.304	0.767	0.962
	1	LM19	Col-0	7	3	5967.6157875		1	JIM5	Col-0	7	3	2985.81048863636		1	ap2-6 iku2	1	2	15	0.1074479	0.821	1.115	0.897	0.955
	1	LM19	Col-0	8	3	5990.19968857143		1	JIM5	Col-0	8	3	3320.8213047619		1	ap2-6 iku2	1	2	16	0.0276534	0.887	1.188	0.842	0.961
	1	LM19	Col-0	9	3	5105.1607440678		1	JIM5	Col-0	9	3	3525.29047692308		1	ap2-6 iku2	1	2	17	0.1142764	0.834	1.273	0.786	0.962
	1	LM19	Col-0	1	4	2952.69832641509		1	JIM5	Col-0	1	4	1755.77633478261		1	ap2-6 iku2	1	2	18	0.114186	0.847	1.136	0.88	0.965
	1	LM19	Col-0	10	4	1908.11203559322		1	JIM5	Col-0	10	4	1741.74371875		1	ap2-6 iku2	1	2	19	0.0852438	0.819	1.398	0.715	0.965
	1	LM19	Col-0	2	4	2658.09735833333		1	JIM5	Col-0	2	4	1821.50819142857		1	ap2-6 iku2	1	2	20	0.1232304	0.819	1.335	0.749	0.964
	1	LM19	Col-0	3	4	2578.53952068966		1	JIM5	Col-0	3	4	1304.37168333333		1	ap2-6 iku2	1	2	21	0.088138	0.805	1.314	0.761	0.941
	1	LM19	Col-0	4	4	2582.91978157895		1	JIM5	Col-0	4	4	1622.48022222222		1	ap2-6 iku2	1	2	22	0.1307599	0.788	1.594	0.627	0.971
	1	LM19	Col-0	5	4	2154.09244411765		1	JIM5	Col-0	5	4	1542.84000322581		1	ap2-6 iku2	1	2	23	0.1095055	0.823	1.304	0.767	0.954
	1	LM19	Col-0	6	4	2409.40229016393		1	JIM5	Col-0	6	4	1729.67147317073		1	ap2-6 iku2	1	2	24	0.1488036	0.822	1.286	0.777	0.966
	1	LM19	Col-0	7	4	2221.77849107143		1	JIM5	Col-0	7	4	1319.71859393939		1	ap2-6 iku2	1	2	25	0.1096638	0.858	1.166	0.858	0.963
	1	LM19	Col-0	8	4	1684.15404418605		1	JIM5	Col-0	8	4	1287.676398		1	ap2-6 iku2	1	2	26	0.0679237	0.794	1.598	0.626	0.949
	1	LM19	Col-0	9	4	1717.858965		1	JIM5	Col-0	9	4	1442.5641893617		1	ap2-6 iku2	1	2	27	0.1291771	0.822	1.58	0.633	0.974
	1	LM19	ap2	1	1	3004.7299425		1	JIM5	ap2	1	1	2020.10850140845		1	ap2-6 iku2	1	2	28	0.1509968	0.744	1.2	0.833	0.896
	1	LM19	ap2	2	1	2597.525975		1	JIM5	ap2	2	1	2877.72256491228		1	ap2-6 iku2	1	2	29	0.1464294	0.782	1.754	0.57	0.952
	1	LM19	ap2	3	1	2388.78703924051		1	JIM5	ap2	3	1	2437.00444933333		1	ap2-6 iku2	2	1	1	0.1006646	0.867	1.241	0.806	0.97
	1	LM19	ap2	4	1	3128.47798428571		1	JIM5	ap2	4	1	1225.49816		1	ap2-6 iku2	2	1	2	0.0975895	0.825	1.366	0.732	0.963
	1	LM19	ap2	5	1	2537.22406790123		1	JIM5	ap2	5	1	2065.51568135593		1	ap2-6 iku2	2	1	3	0.1265543	0.842	1.439	0.695	0.975
	1	LM19	ap2	6	1	1569.5568296875		1	JIM5	ap2	6	1	1729.48617962963		1	ap2-6 iku2	2	1	4	0.1146834	0.832	1.413	0.708	0.964
	1	LM19	ap2	7	1	2491.15080985916		1	JIM5	ap2	7	1	1677.99643898305		1	ap2-6 iku2	2	1	5	0.0748427	0.856	1.199	0.834	0.972
	1	LM19	ap2	8	1	1652.64493243243		1	JIM5	ap2	8	1	1416.44183866667		1	ap2-6 iku2	2	1	6	0.1057068	0.799	1.531	0.653	0.962
	1	LM19	ap2	1	2	3584.97893090909		1	JIM5	ap2	1	2	1947.64700566038		1	ap2-6 iku2	2	1	7	0.1256498	0.806	1.695	0.59	0.977
	1	LM19	ap2	2	2	3318.6923559322		1	JIM5	ap2	2	2	2631.3596275		1	ap2-6 iku2	2	1	8	0.0874145	0.841	1.282	0.78	0.962
	1	LM19	ap2	3	2	3373.95376481481		1	JIM5	ap2	3	2	2338.15566226415		1	ap2-6 iku2	2	1	9	0.1049381	0.85	1.085	0.922	0.965
	1	LM19	ap2	4	2	3212.47791702128		1	JIM5	ap2	4	2	1720.37729047619		1	ap2-6 iku2	2	1	10	0.0963232	0.856	1.089	0.919	0.964
	1	LM19	ap2	5	2	2901.98570392157		1	JIM5	ap2	5	2	2316.97435		1	ap2-6 iku2	2	1	11	0.1016142	0.83	1.498	0.667	0.967
	1	LM19	ap2	6	2	2528.28655961539		1	JIM5	ap2	6	2	2595.54814411765		1	ap2-6 iku2	2	1	12	0.1216929	0.872	1.184	0.844	0.97
	1	LM19	ap2	7	2	3198.28655869565		1	JIM5	ap2	7	2	2334.76472058823		1	ap2-6 iku2	2	1	13	0.1232078	0.847	1.367	0.732	0.973
	1	LM19	ap2	8	2	2732.54579038461		1	JIM5	ap2	8	2	2180.39733181818		1	ap2-6 iku2	2	1	14	0.095057	0.88	1.307	0.765	0.977
	1	LM19	ap2	1	3	2713.03811555556		1	JIM5	ap2	1	3	1649.4553483871		1	ap2-6 iku2	2	1	15	0.0822365	0.766	1.513	0.661	0.956
	1	LM19	ap2	2	3	2463.3479375		1	JIM5	ap2	2	3	1610.505556		1	ap2-6 iku2	2	1	16	0.1375206	0.624	2.081	0.481	0.952
	1	LM19	ap2	3	3	2676.31570952381		1	JIM5	ap2	3	3	1174.76436744186		1	ap2-6 iku2	2	1	17	0.1102291	0.817	1.524	0.656	0.962
	1	LM19	ap2	4	3	2280.31648108108		1	JIM5	ap2	4	3	1399.72921333333		1	ap2-6 iku2	2	1	18	0.1190022	0.824	1.242	0.805	0.96
	1	LM19	ap2	5	3	1855.95684375		1	JIM5	ap2	5	3	1845.86931875		1	ap2-6 iku2	2	1	19	0.082033	0.892	1.3	0.769	0.975
	1	LM19	ap2	6	3	2351.99099375		1	JIM5	ap2	6	3	1799.121075		1	ap2-6 iku2	2	1	20	0.1182786	0.849	1.238	0.808	0.969
	1	LM19	ap2	7	3	2265.97879090909		1	JIM5	ap2	7	3	2111.24641333333		1	ap2-6 iku2	2	1	21	0.0398633	0.805	1.54	0.649	0.95
	1	LM19	ap2	8	3	2626.412525		1	JIM5	ap2	8	3	2371.30441153846		1	ap2-6 iku2	2	1	22	0.1340385	0.886	1.176	0.85	0.98
	1	LM19	ap2	1	4	1173.845325		1	JIM5	ap2	1	4	930.425287878788		1	ap2-6 iku2	2	1	23	0.0829827	0.878	1.322	0.756	0.978
	1	LM19	ap2	2	4	1525.19131071429		1	JIM5	ap2	2	4	1234.251658		1	ap2-6 iku2	2	1	24	0.0963458	0.837	1.358	0.736	0.964
	1	LM19	ap2	3	4	1190.04781612903		1	JIM5	ap2	3	4	1003.8175754717		1	ap2-6 iku2	2	2	1	0.1263281	0.798	1.473	0.679	0.958
	1	LM19	ap2	4	4	1181.59595737705		1	JIM5	ap2	4	4	862.970526190476		1	ap2-6 iku2	2	2	2	0.101569	0.848	1.327	0.754	0.969
	1	LM19	ap2	5	4	969.279944642857		1	JIM5	ap2	5	4	3368.38674117647		1	ap2-6 iku2	2	2	3	0.1044858	0.85	1.422	0.703	0.97
	1	LM19	ap2	6	4	1146.37710769231		1	JIM5	ap2	6	4	1044.99958723404		1	ap2-6 iku2	2	2	4	0.0939038	0.848	1.451	0.689	0.974
	1	LM19	ap2	7	4	1184.66091052632		1	JIM5	ap2	7	4	1664.26723921569		1	ap2-6 iku2	2	2	5	0.0832088	0.886	1.316	0.76	0.98
	1	LM19	ap2	8	4	1586.42322181818		1	JIM5	ap2	8	4	2207.92099		1	ap2-6 iku2	2	2	6	0.1147287	0.874	1.24	0.806	0.976
	2	LM19	ap2	1	1	3323.12272461039		2	JIM5	Col-0	1	1	2262.68591012658		1	ap2-6 iku2	2	2	7	0.1271421	0.706	1.791	0.558	0.966
	2	LM19	ap2	1	2	4025.99935507555		2	JIM5	Col-0	2	1	2341.66723387097		1	ap2-6 iku2	2	2	8	0.1093924	0.861	1.123	0.891	0.97
	2	LM19	ap2	1	3	3402.23388647727		2	JIM5	Col-0	3	1	2415.220296		1	ap2-6 iku2	2	2	9	0.0952379	0.86	1.297	0.771	0.969
	2	LM19	ap2	1	4	4489.43686754808		2	JIM5	Col-0	4	1	1576.30441666667		1	ap2-6 iku2	3	1	1	0.0974312	0.807	1.453	0.688	0.953
	2	LM19	ap2	2	1	3367.73550492063		2	JIM5	Col-0	5	1	2037.57740322581		1	ap2-6 iku2	3	1	2	0.1160627	0.851	1.2	0.833	0.966
	2	LM19	ap2	2	2	4269.98106421004		2	JIM5	Col-0	6	1	3073.69552894737		1	ap2-6 iku2	3	1	3	0.1268256	0.8	1.576	0.635	0.958
	2	LM19	ap2	2	3	3711.0054146756		2	JIM5	Col-0	7	2	2330.26321785714		1	ap2-6 iku2	3	1	4	0.0995792	0.824	1.371	0.729	0.955
	2	LM19	ap2	2	4	4161.15372448272		2	JIM5	Col-0	1	2	2953.23565473684		1	ap2-6 iku2	3	1	5	0.1260342	0.827	1.42	0.704	0.968
	2	LM19	ap2	3	1	2630.04335252747		2	JIM5	Col-0	2	2	3088.72523372093		1	ap2-6 iku2	3	1	6	0.1053224	0.854	1.208	0.828	0.971
	2	LM19	ap2	3	2	3766.78357962227		2	JIM5	Col-0	3	2	3243.06667368421		1	ap2-6 iku2	3	1	7	0.1141634	0.838	1.365	0.732	0.962
	2	LM19	ap2	3	3	3689.53907004762		2	JIM5	Col-0	4	2	1637.51502222222		1	ap2-6 iku2	3	2	1	0.1330889	0.824	1.414	0.707	0.962
	2	LM19	ap2	3	4	5139.89673015651		2	JIM5	Col-0	5	2	2250.567534		1	ap2-6 iku2	3	2	2	0.1123093	0.83	1.303	0.768	0.965
	2	LM19	ap2	5	1	2419.57388192344		2	JIM5	Col-0	6	2	2617.71619272727		1	ap2-6 iku2	3	2	3	0.1172837	0.866	1.231	0.812	0.973
	2	LM19	ap2	5	2	3361.26620851852		2	JIM5	Col-0	7	2	2777.20764772727		1	ap2-6 iku2	3	2	4	0.0881154	0.824	1.416	0.706	0.958
	2	LM19	ap2	5	3	3396.03490711881		2	JIM5	Col-0	1	3	5033.00968913043		1	ap2-6 iku2	3	2	5	0.0800659	0.844	1.371	0.729	0.967
	2	LM19	ap2	5	4	3487.42769337607		2	JIM5	Col-0	2	3	4759.70516875		1	ap2-6 iku2	3	2	6	0.107267	0.865	1.293	0.773	0.971
	2	LM19	Col-0	1	1	1271.59009414682		2	JIM5	Col-0	3	3	4758.96893		1	ap2-6 iku2	3	2	7	0.09058	0.858	1.224	0.817	0.969
	2	LM19	Col-0	1	2	4312.37127394636		2	JIM5	Col-0	4	3	1554.57561860465		1	ap2-6 iku2	3	2	8	0.0664314	0.775	1.739	0.575	0.965
	2	LM19	Col-0	1	3	7145.62083534392		2	JIM5	Col-0	5	3	3012.21873157895		1	ap2-6 iku2	3	2	9	0.1082167	0.858	1.227	0.815	0.974
	2	LM19	Col-0	1	4	3007.91888288743		2	JIM5	Col-0	6	3	3993.70052727273		1	ap2-6 iku2	3	2	10	0.1169219	0.789	1.537	0.651	0.949
	2	LM19	Col-0	2	1	1557.38017208217		2	JIM5	Col-0	7	3	3194.93705789474		1	ap2-6 iku2	3	2	11	0.1230948	0.871	1.223	0.818	0.97
	2	LM19	Col-0	2	2	4191.03418581798		2	JIM5	Col-0	1	4	2536.74725744681		1	ap2-6 iku2	3	2	12	0.0908287	0.814	1.657	0.603	0.974
	2	LM19	Col-0	2	3	6220.38475385101		2	JIM5	Col-0	2	4	2895.400178		1	ap2-6 iku2	3	2	13	0.085289	0.787	1.642	0.609	0.958
	2	LM19	Col-0	2	4	2693.95694226191		2	JIM5	Col-0	3	4	2824.19577692308		1	ap2-6 iku2	3	2	14	0.1079001	0.821	1.053	0.949	0.951
	2	LM19	Col-0	3	1	1038.34484817192		2	JIM5	Col-0	4	4	1515.51076122449		1	ap2-6 iku2	3	2	15	0.1021795	0.85	1.353	0.739	0.961
	2	LM19	Col-0	3	2	4152.15764865079		2	JIM5	Col-0	5	4	2203.1977037037		1	ap2-6 iku2	3	2	16	0.1223486	0.567	2.547	0.393	0.954
	2	LM19	Col-0	3	3	6870.88816166667		2	JIM5	Col-0	6	4	2307.980675		1	ap2-6 iku2	3	2	17	0.0887033	0.827	1.236	0.809	0.962
	2	LM19	Col-0	3	4	2519.85404003788		2	JIM5	Col-0	7	4	2409.56848333333		1	ap2-6 iku2	3	2	18	0.0716093	0.846	1.342	0.745	0.964
	2	LM19	Col-0	4	1	997.870805677243		2	JIM5	ap2	2	1	3286.81476404494		1	ap2-6 iku2	3	2	19	0.1353952	0.812	1.333	0.75	0.96
	2	LM19	Col-0	4	2	5339.52061606785		2	JIM5	ap2	3	1	2627.90682285714		1	ap2-6 iku2	3	2	20	0.1210824	0.818	1.235	0.81	0.957
	2	LM19	Col-0	4	3	7908.46353195804		2	JIM5	ap2	4	1	2973.73586184211		1	ap2-6 iku2	3	2	21	0.1303303	0.83	1.184	0.844	0.96
	2	LM19	Col-0	4	4	3099.76521390374		2	JIM5	ap2	5	1	3122.49902747253		1	ap2-6 iku2	3	2	22	0.1179847	0.777	1.685	0.593	0.968
								2	JIM5	ap2	2	2	3270.36252982456		1	ap2-6 iku2	3	2	23	0.0886807	0.796	1.524	0.656	0.953
								2	JIM5	ap2	3	2	2898.77319375		1	ap2-6 iku2	3	3	1	0.0987878	0.829	1.545	0.647	0.964
								2	JIM5	ap2	4	2	3410.873656		1	ap2-6 iku2	3	3	2	0.1076514	0.849	1.22	0.82	0.967
								2	JIM5	ap2	5	2	3575.61873230769		1	ap2-6 iku2	3	3	3	0.1079679	0.838	1.096	0.912	0.955
								2	JIM5	ap2	2	3	2725.88661489362		1	ap2-6 iku2	3	3	4	0.112151	0.808	1.235	0.81	0.946
								2	JIM5	ap2	3	3	2715.01523571429		1	ap2-6 iku2	3	3	5	0.1333376	0.842	1.033	0.968	0.961
								2	JIM5	ap2	4	3	2978.5294372093		1	ap2-6 iku2	3	3	6	0.120811	0.818	1.425	0.702	0.97
								2	JIM5	ap2	5	3	3045.91392631579		1	ap2-6 iku2	3	3	7	0.0915749	0.81	1.466	0.682	0.952
								2	JIM5	ap2	2	4	3663.920892		1	ap2-6 iku2	3	3	8	0.0884998	0.836	1.342	0.745	0.96
								2	JIM5	ap2	3	4	3914.15720625		1	ap2-6 iku2	3	3	9	0.1224843	0.829	1.195	0.837	0.954
								2	JIM5	ap2	4	4	3000.042432		1	ap2-6 iku2	3	3	10	0.0922306	0.791	1.706	0.586	0.97
								2	JIM5	ap2	5	4	2888.50017777778		1	ap2-6 iku2	3	3	11	0.0982904	0.836	1.249	0.801	0.956
															1	ap2-6 iku2	3	3	12	0.0660244	0.799	1.538	0.65	0.952
															1	ap2-6 iku2	3	3	13	0.1504768	0.832	1.247	0.802	0.96
															1	ap2-6 iku2	3	3	14	0.1133268	0.829	1.39	0.719	0.964
															1	ap2-6 iku2	3	3	15	0.1213763	0.848	1.164	0.859	0.964
															1	ap2-6 iku2	3	3	16	0.1346264	0.618	1.377	0.726	0.936
															1	ap2-6 iku2	3	3	17	0.1572601	0.814	1.237	0.808	0.958
															1	ap2-6 iku2	3	3	18	0.1139599	0.802	1.327	0.754	0.958
															1	ap2-6 iku2	3	4	1	0.1252428	0.859	1.125	0.889	0.963
															1	ap2-6 iku2	3	4	2	0.071745	0.796	1.413	0.708	0.954
															1	ap2-6 iku2	3	4	3	0.119884	0.838	1.222	0.818	0.959
															1	ap2-6 iku2	3	4	4	0.1090759	0.837	1.447	0.691	0.966
															1	ap2-6 iku2	3	4	5	0.0979738	0.84	1.289	0.776	0.96
															1	ap2-6 iku2	3	4	6	0.1063852	0.804	1.398	0.715	0.953
															1	ap2-6 iku2	3	4	7	0.0941073	0.853	1.234	0.81	0.962
															1	ap2-6 iku2	3	4	8	0.0824852	0.849	1.344	0.744	0.968
															1	ap2-6 iku2	3	4	9	0.1154974	0.846	1.35	0.741	0.97
															1	ap2-6 iku2	3	4	10	0.1267125	0.872	1.105	0.905	0.981
															1	ap2-6 iku2	3	4	11	0.1093246	0.856	1.205	0.83	0.973
															1	ap2-6 iku2	4	1	1	0.1145704	0.834	1.308	0.764	0.96
															1	ap2-6 iku2	4	1	2	0.09006	0.85	1.413	0.708	0.968
															1	ap2-6 iku2	4	1	3	0.1126484	0.864	1.32	0.757	0.97
															1	ap2-6 iku2	4	1	4	0.1157688	0.843	1.218	0.821	0.966
															1	ap2-6 iku2	4	1	5	0.0879119	0.856	1.075	0.93	0.962
															1	ap2-6 iku2	4	1	6	0.1007324	0.86	1.175	0.851	0.967
															1	ap2-6 iku2	4	1	7	0.0582688	0.848	1.374	0.728	0.967
															1	ap2-6 iku2	4	1	8	0.1291998	0.838	1.425	0.702	0.966
															1	ap2-6 iku2	4	1	9	0.1089402	0.761	1.715	0.583	0.96
															1	ap2-6 iku2	4	1	10	0.0922985	0.823	1.356	0.738	0.967
															1	ap2-6 iku2	4	1	11	0.1057521	0.858	1.242	0.805	0.969
															1	ap2-6 iku2	4	1	12	0.0190159	0.866	1.31	0.763	0.954
															1	ap2-6 iku2	4	1	13	0.170872	0.766	1.667	0.6	0.962
															1	ap2-6 iku2	4	1	14	0.1036492	0.819	1.342	0.745	0.96
															1	ap2-6 iku2	4	1	15	0.1159044	0.842	1.088	0.919	0.964
															1	ap2-6 iku2	4	1	16	0.0810607	0.878	1.146	0.872	0.97
															1	ap2-6 iku2	4	1	17	0.1119701	0.849	1.316	0.76	0.968
															1	ap2-6 iku2	4	1	18	0.0662957	0.817	1.492	0.67	0.961
															1	ap2-6 iku2	4	1	19	0.1237505	0.808	1.174	0.852	0.951
															1	ap2-6 iku2	4	1	20	0.1122867	0.819	1.512	0.661	0.957
															1	ap2-6 iku2	4	1	21	0.0772847	0.815	1.182	0.846	0.943
															1	ap2-6 iku2	4	1	22	0.1377467	0.882	1.275	0.785	0.966
															1	ap2-6 iku2	4	1	23	0.1304434	0.908	1.221	0.819	0.971
															1	ap2-6 iku2	4	2	1	0.0932255	0.866	1.311	0.763	0.977
															1	ap2-6 iku2	4	2	2	0.1262377	0.835	1.041	0.96	0.965
															1	ap2-6 iku2	4	2	3	0.0798171	0.823	1.508	0.663	0.961
															1	ap2-6 iku2	4	2	4	0.0795458	0.805	1.478	0.677	0.95
															1	ap2-6 iku2	4	2	5	0.1191604	0.759	1.539	0.65	0.934
															1	ap2-6 iku2	4	2	6	0.1147287	0.874	1.186	0.843	0.974
															1	ap2-6 iku2	4	2	7	0.1010263	0.818	1.44	0.694	0.962
															1	ap2-6 iku2	4	2	8	0.0508297	0.877	1.112	0.899	0.966
															1	ap2-6 iku2	4	2	9	0.0440464	0.826	1.221	0.819	0.953
															1	ap2-6 iku2	4	2	10	0.116741	0.834	1.294	0.773	0.965
															1	ap2-6 iku2	4	2	11	0.1524213	0.808	1.296	0.772	0.952
															1	ap2-6 iku2	4	2	12	0.110523	0.817	1.382	0.724	0.956
															1	ap2-6 iku2	4	2	13	0.077443	0.874	1.213	0.824	0.973
															1	ap2-6 iku2	4	2	14	0.0726268	0.787	1.606	0.623	0.964
															1	ap2-6 iku2	4	2	15	0.1102969	0.823	1.373	0.728	0.959
															1	ap2-6 iku2	4	2	16	0.1230043	0.788	1.067	0.937	0.951
															1	ap2-6 iku2	4	2	17	0.1224164	0.75	1.643	0.609	0.956
															1	ap2-6 iku2	4	2	18	0.0219554	0.667	2.388	0.419	0.941
															1	ap2-6 iku2	4	2	19	0.1147287	0.871	1.196	0.836	0.97
															1	ap2-6 iku2	4	2	20	0.099828	0.824	1.397	0.716	0.961
															1	ap2-6 iku2	4	2	21	0.1165375	0.863	1.068	0.936	0.965
															1	ap2-6 iku2	4	2	22	0.124768	0.845	1.303	0.768	0.968
															1	ap2-6 iku2	4	2	23	0.1277074	0.814	1.428	0.7	0.964
															1	ap2-6 iku2	4	2	24	0.11552	0.821	1.296	0.771	0.96
															1	ap2-6 iku2	4	2	25	0.1125806	0.85	1.186	0.843	0.963
															1	ap2-6 iku2	4	2	26	0.1057973	0.869	1.059	0.945	0.965
															1	ap2-6 iku2	4	2	27	0.1025639	0.89	1.189	0.841	0.98
															1	Col-0	1	1	1	0.1263055	0.807	1.747	0.572	0.976
															1	Col-0	1	1	2	0.091801	0.777	1.869	0.535	0.972
															1	Col-0	1	1	3	0.1225069	0.82	1.543	0.648	0.978
															1	Col-0	1	1	4	0.1277753	0.816	1.59	0.629	0.976
															1	Col-0	1	1	5	0.1102969	0.762	1.899	0.527	0.974
															1	Col-0	1	1	6	0.130466	0.839	1.375	0.727	0.97
															1	Col-0	1	1	7	0.1326366	0.82	1.594	0.627	0.976
															1	Col-0	1	1	8	0.1122188	0.734	2.059	0.486	0.972
															1	Col-0	1	1	9	0.1279335	0.798	1.776	0.563	0.977
															1	Col-0	1	1	10	0.11552	0.815	1.509	0.663	0.971
															1	Col-0	1	1	11	0.1094603	0.792	1.738	0.575	0.973
															1	Col-0	1	1	12	0.1403696	0.788	1.823	0.549	0.977
															1	Col-0	1	1	13	0.1147739	0.813	1.659	0.603	0.977
															1	Col-0	1	1	14	0.1186856	0.831	1.413	0.708	0.972
															1	Col-0	1	1	15	0.1351012	0.851	1.429	0.7	0.978
															1	Col-0	1	1	16	0.1370006	0.842	1.455	0.687	0.979
															1	Col-0	1	1	17	0.119183	0.845	1.443	0.693	0.972
															1	Col-0	1	1	18	0.1252654	0.845	1.498	0.668	0.978
															1	Col-0	1	1	19	0.1281596	0.831	1.532	0.653	0.976
															1	Col-0	1	2	1	0.1279109	0.819	1.535	0.651	0.976
															1	Col-0	1	2	2	0.1298103	0.828	1.495	0.669	0.975
															1	Col-0	1	2	3	0.1363675	0.786	1.845	0.542	0.98
															1	Col-0	1	2	4	0.1145478	0.835	1.555	0.643	0.978
															1	Col-0	1	2	5	0.132094	0.803	1.795	0.557	0.978
															1	Col-0	1	2	6	0.1173063	0.833	1.416	0.706	0.971
															1	Col-0	1	2	7	0.1047119	0.812	1.676	0.597	0.978
															1	Col-0	1	2	8	0.1360961	0.796	1.768	0.565	0.978
															1	Col-0	1	2	9	0.1207432	0.823	1.57	0.637	0.976
															1	Col-0	1	2	10	0.1237505	0.821	1.62	0.617	0.977
															1	Col-0	1	2	11	0.1327497	0.845	1.435	0.697	0.976
															1	Col-0	1	2	12	0.1187082	0.819	1.653	0.605	0.979
															1	Col-0	1	2	13	0.1200875	0.843	1.57	0.637	0.98
															1	Col-0	1	2	14	0.1092116	0.858	1.428	0.7	0.977
															1	Col-0	1	2	15	0.109709	0.817	1.659	0.603	0.977
															1	Col-0	1	2	16	0.1197031	0.872	1.391	0.719	0.978
															1	Col-0	1	2	17	0.1047572	0.863	1.3	0.769	0.975
															1	Col-0	1	2	18	0.1265316	0.822	1.674	0.597	0.98
															1	Col-0	1	2	19	0.1220547	0.832	1.641	0.609	0.977
															1	Col-0	1	2	20	0.1194544	0.811	1.612	0.621	0.975
															1	Col-0	1	2	21	0.1239314	0.85	1.273	0.785	0.976
															1	Col-0	1	2	22	0.1192961	0.855	1.467	0.682	0.977
															1	Col-0	1	2	23	0.1329984	0.826	1.592	0.628	0.977
															1	Col-0	1	2	24	0.1348977	0.834	1.542	0.648	0.979
															1	Col-0	1	2	25	0.1266447	0.825	1.488	0.672	0.976
															1	Col-0	1	2	26	0.1215798	0.84	1.49	0.671	0.976
															1	Col-0	1	2	27	0.1248584	0.802	1.789	0.559	0.977
															1	Col-0	1	2	28	0.1295841	0.831	1.581	0.632	0.976
															1	Col-0	1	2	29	0.1108848	0.802	1.712	0.584	0.975
															1	Col-0	1	2	30	0.1295615	0.782	1.816	0.551	0.971
															1	Col-0	1	2	31	0.1251298	0.829	1.378	0.726	0.977
															1	Col-0	1	2	32	0.1130554	0.854	1.423	0.703	0.976
															1	Col-0	1	2	33	0.1288832	0.824	1.589	0.629	0.973
															1	Col-0	1	2	34	0.1411384	0.804	1.74	0.575	0.978
															1	Col-0	1	3	1	0.1133268	0.857	1.328	0.753	0.971
															1	Col-0	1	3	2	0.1154522	0.835	1.488	0.672	0.975
															1	Col-0	1	3	3	0.1264638	0.778	1.861	0.537	0.976
															1	Col-0	1	3	4	0.1416811	0.803	1.678	0.596	0.976
															1	Col-0	1	3	5	0.1373624	0.855	1.483	0.674	0.978
															1	Col-0	1	3	6	0.1399626	0.805	1.725	0.58	0.979
															1	Col-0	1	3	7	0.1280466	0.787	1.807	0.553	0.979
															1	Col-0	1	3	8	0.1252654	0.827	1.498	0.668	0.977
															1	Col-0	1	3	9	0.1069957	0.831	1.612	0.62	0.977
															1	Col-0	1	3	10	0.1306469	0.818	1.7	0.588	0.978
															1	Col-0	1	3	11	0.1375206	0.82	1.615	0.619	0.978
															1	Col-0	1	3	12	0.1212633	0.831	1.407	0.711	0.975
															1	Col-0	1	3	13	0.118369	0.824	1.547	0.646	0.973
															1	Col-0	1	3	14	0.1181882	0.831	1.487	0.672	0.977
															1	Col-0	1	3	15	0.1368649	0.815	1.668	0.6	0.978
															1	Col-0	1	3	16	0.1371362	0.822	1.589	0.629	0.973
															1	Col-0	1	3	17	0.1083523	0.857	1.281	0.781	0.973
															1	Col-0	1	3	18	0.1117214	0.803	1.703	0.587	0.974
															1	Col-0	1	3	19	0.1351917	0.82	1.602	0.624	0.975
															1	Col-0	1	3	20	0.1448919	0.818	1.653	0.605	0.979
															1	Col-0	1	3	21	0.1216024	0.858	1.389	0.72	0.98
															1	Col-0	1	3	22	0.1296294	0.823	1.589	0.629	0.977
															1	Col-0	2	1	1	0.1159723	0.823	1.607	0.622	0.975
															1	Col-0	2	1	2	0.110523	0.8	1.748	0.572	0.976
															1	Col-0	2	1	3	0.0880024	0.818	1.438	0.695	0.97
															1	Col-0	2	1	4	0.0948761	0.774	1.725	0.58	0.964
															1	Col-0	2	1	5	0.1086915	0.826	1.541	0.649	0.973
															1	Col-0	2	1	6	0.1074931	0.856	1.434	0.697	0.977
															1	Col-0	2	1	7	0.1125806	0.825	1.564	0.64	0.973
															1	Col-0	2	1	8	0.0914166	0.822	1.43	0.699	0.977
															1	Col-0	2	1	9	0.1123997	0.79	1.773	0.564	0.978
															1	Col-0	2	1	10	0.118256	0.824	1.6	0.625	0.976
															1	Col-0	2	1	11	0.097906	0.833	1.625	0.615	0.975
															1	Col-0	2	1	12	0.1215798	0.827	1.612	0.62	0.976
															1	Col-0	2	1	13	0.091688	0.849	1.32	0.758	0.974
															1	Col-0	2	1	14	0.1109752	0.856	1.499	0.667	0.977
															1	Col-0	2	1	15	0.0972729	0.802	1.701	0.588	0.976
															1	Col-0	2	1	16	0.1105682	0.835	1.624	0.616	0.977
															1	Col-0	2	1	17	0.0943561	0.818	1.583	0.632	0.974
															1	Col-0	2	1	18	0.1096412	0.863	1.452	0.689	0.979
															1	Col-0	2	1	19	0.1016821	0.795	1.739	0.575	0.975
															1	Col-0	2	1	20	0.1211728	0.818	1.613	0.62	0.978
															1	Col-0	2	1	21	0.1123093	0.844	1.531	0.653	0.979
															1	Col-0	2	1	22	0.1072444	0.782	1.797	0.556	0.974
															1	Col-0	2	1	23	0.1133042	0.818	1.679	0.596	0.975
															1	Col-0	2	1	24	0.1172837	0.826	1.58	0.633	0.978
															1	Col-0	2	1	25	0.0929768	0.813	1.67	0.599	0.969
															1	Col-0	2	1	26	0.0976799	0.814	1.682	0.594	0.975
															1	Col-0	2	1	27	0.118663	0.863	1.429	0.7	0.971
															1	Col-0	2	1	28	0.1144121	0.84	1.672	0.598	0.972
															1	Col-0	2	2	1	0.115113	0.832	1.585	0.631	0.977
															1	Col-0	2	2	2	0.1225069	0.826	1.658	0.603	0.975
															1	Col-0	2	2	3	0.1079906	0.836	1.535	0.651	0.977
															1	Col-0	2	2	4	0.1112692	0.795	1.759	0.569	0.975
															1	Col-0	2	2	5	0.1258985	0.825	1.651	0.606	0.981
															1	Col-0	2	2	6	0.1216024	0.813	1.688	0.592	0.979
															1	Col-0	2	2	7	0.1124902	0.82	1.653	0.605	0.973
															1	Col-0	2	2	8	0.1054807	0.849	1.473	0.679	0.977
															1	Col-0	2	2	9	0.1097542	0.845	1.518	0.659	0.974
															1	Col-0	2	2	10	0.1127163	0.846	1.521	0.657	0.978
															1	Col-0	2	2	11	0.1060008	0.856	1.462	0.684	0.975
															1	Col-0	2	2	12	0.1090533	0.796	1.673	0.598	0.975
															1	Col-0	2	2	13	0.100235	0.8	1.712	0.584	0.969
															1	Col-0	2	2	14	0.1155879	0.838	1.539	0.65	0.977
															1	Col-0	2	2	15	0.1177585	0.843	1.545	0.647	0.979
															1	Col-0	2	2	16	0.1194544	0.833	1.594	0.627	0.977
															1	Col-0	2	2	17	0.1194318	0.784	1.818	0.55	0.975
															1	Col-0	2	2	18	0.1135077	0.846	1.523	0.656	0.981
															1	Col-0	2	2	19	0.1126032	0.841	1.571	0.637	0.978
															1	Col-0	2	2	20	0.0952831	0.804	1.702	0.588	0.976
															1	Col-0	2	2	21	0.1165602	0.855	1.462	0.684	0.978
															1	Col-0	2	2	22	0.1165149	0.849	1.527	0.655	0.978
															1	Col-0	2	2	23	0.0729208	0.846	1.256	0.796	0.958
															1	Col-0	2	2	24	0.1128293	0.812	1.626	0.615	0.974
															1	Col-0	2	2	25	0.1116762	0.819	1.703	0.587	0.977
															1	Col-0	2	2	26	0.1169898	0.788	1.815	0.551	0.974
															1	Col-0	2	2	27	0.1061591	0.837	1.498	0.667	0.974
															1	Col-0	2	2	28	0.1015012	0.825	1.638	0.61	0.973
															1	Col-0	2	2	29	0.1024961	0.843	1.544	0.648	0.977
															1	Col-0	2	2	30	0.1041014	0.836	1.548	0.646	0.977
															1	Col-0	2	2	31	0.0878215	0.816	1.387	0.721	0.963
															1	Col-0	2	2	32	0.1015916	0.835	1.558	0.642	0.976
															1	Col-0	2	2	33	0.0954866	0.799	1.732	0.577	0.973
															1	Col-0	2	2	34	0.1110883	0.809	1.718	0.582	0.974
															1	Col-0	2	2	35	0.1045989	0.845	1.518	0.659	0.977
															1	Col-0	2	2	36	0.1021795	0.813	1.494	0.669	0.971
															1	Col-0	2	2	37	0.1080358	0.792	1.831	0.546	0.974
															1	Col-0	2	2	38	0.1172159	0.838	1.543	0.648	0.979
															1	Col-0	2	2	39	0.1027222	0.8	1.642	0.609	0.972
															1	Col-0	2	2	40	0.1097994	0.826	1.571	0.637	0.974
															1	Col-0	2	2	41	0.1093472	0.842	1.573	0.636	0.98
															1	Col-0	2	2	42	0.1156783	0.821	1.611	0.621	0.975
															1	Col-0	2	2	43	0.1079453	0.84	1.584	0.631	0.979
															1	Col-0	2	2	44	0.1054129	0.823	1.583	0.632	0.977
															1	Col-0	2	2	45	0.108895	0.847	1.469	0.681	0.977
															1	Col-0	2	2	46	0.1039658	0.841	1.539	0.65	0.979
															1	Col-0	2	2	47	0.109302	0.824	1.609	0.622	0.976
															1	Col-0	2	2	48	0.1059556	0.845	1.478	0.676	0.978
															1	Col-0	2	2	49	0.1167637	0.838	1.51	0.662	0.977
															1	Col-0	2	3	1	0.1037849	0.844	1.577	0.634	0.978
															1	Col-0	2	3	2	0.1126937	0.826	1.651	0.606	0.978
															1	Col-0	2	3	3	0.1093472	0.79	1.83	0.546	0.975
															1	Col-0	2	3	4	0.1254237	0.804	1.767	0.566	0.979
															1	Col-0	2	3	5	0.117849	0.831	1.575	0.635	0.979
															1	Col-0	2	3	6	0.1168089	0.801	1.682	0.594	0.974
															1	Col-0	2	3	7	0.1048476	0.83	1.562	0.64	0.978
															1	Col-0	2	3	8	0.1189795	0.84	1.533	0.652	0.978
															1	Col-0	2	3	9	0.1190022	0.791	1.8	0.556	0.979
															1	Col-0	2	3	10	0.1126937	0.869	1.387	0.721	0.979
															1	Col-0	2	3	11	0.1173742	0.794	1.751	0.571	0.973
															1	Col-0	2	3	12	0.0953057	0.771	1.808	0.553	0.974
															1	Col-0	2	3	13	0.1064304	0.778	1.845	0.542	0.97
															1	Col-0	2	3	14	0.1060686	0.811	1.695	0.59	0.976
															1	Col-0	2	3	15	0.1158592	0.829	1.574	0.636	0.977
															1	Col-0	2	3	16	0.1191604	0.86	1.473	0.679	0.978
															1	Col-0	2	3	17	0.1062721	0.832	1.591	0.629	0.977
															1	Col-0	2	3	18	0.1022247	0.79	1.779	0.562	0.971
															1	Col-0	2	3	19	0.1177133	0.834	1.578	0.634	0.979
															1	Col-0	2	3	20	0.1045989	0.801	1.631	0.613	0.973
															1	Col-0	2	3	21	0.1186178	0.821	1.559	0.641	0.977
															1	Col-0	2	3	22	0.1108396	0.851	1.469	0.681	0.977
															1	Col-0	2	3	23	0.1130328	0.844	1.469	0.681	0.973
															1	Col-0	3	1	1	0.1123319	0.848	1.57	0.637	0.981
															1	Col-0	3	1	2	0.093836	0.837	1.451	0.689	0.972
															1	Col-0	3	1	3	0.1020891	0.842	1.523	0.657	0.979
															1	Col-0	3	1	4	0.108488	0.814	1.721	0.581	0.976
															1	Col-0	3	1	5	0.1182786	0.861	1.406	0.711	0.98
															1	Col-0	3	1	6	0.1039206	0.848	1.467	0.682	0.977
															1	Col-0	3	1	7	0.1064756	0.83	1.622	0.617	0.976
															1	Col-0	3	1	8	0.0979738	0.834	1.55	0.645	0.973
															1	Col-0	3	1	9	0.1098673	0.828	1.562	0.64	0.975
															1	Col-0	3	1	10	0.1105908	0.786	1.803	0.555	0.975
															1	Col-0	3	1	11	0.0977251	0.822	1.579	0.633	0.972
															1	Col-0	3	1	12	0.1081488	0.829	1.512	0.661	0.973
															1	Col-0	3	1	13	0.101863	0.788	1.723	0.581	0.976
															1	Col-0	3	1	14	0.1005967	0.822	1.576	0.635	0.976
															1	Col-0	3	1	15	0.1111787	0.842	1.519	0.659	0.979
															1	Col-0	3	1	16	0.1103421	0.814	1.578	0.634	0.973
															1	Col-0	3	1	17	0.1050511	0.794	1.711	0.584	0.976
															1	Col-0	3	1	18	0.1089628	0.833	1.608	0.622	0.976
															1	Col-0	3	1	19	0.0958032	0.838	1.472	0.68	0.975
															1	Col-0	3	1	20	0.086804	0.817	1.6	0.625	0.975
															1	Col-0	3	1	21	0.0949892	0.791	1.802	0.555	0.974
															1	Col-0	3	1	22	0.1053224	0.853	1.475	0.678	0.974
															1	Col-0	3	1	23	0.1099125	0.835	1.631	0.613	0.981
															1	Col-0	3	1	24	0.1040788	0.839	1.535	0.651	0.975
															1	Col-0	3	1	25	0.1137112	0.83	1.596	0.626	0.977
															1	Col-0	3	1	26	0.0951248	0.823	1.66	0.602	0.976
															1	Col-0	3	1	27	0.108895	0.835	1.592	0.628	0.977
															1	Col-0	3	1	28	0.1022699	0.835	1.532	0.653	0.974
															1	Col-0	3	1	29	0.1036266	0.817	1.648	0.607	0.974
															1	Col-0	3	1	30	0.1131911	0.843	1.507	0.664	0.978
															1	Col-0	3	1	31	0.101162	0.838	1.542	0.648	0.973
															1	Col-0	3	1	32	0.1038301	0.831	1.581	0.633	0.978
															1	Col-0	3	1	33	0.0951022	0.857	1.47	0.68	0.978
															1	Col-0	3	1	34	0.1023152	0.816	1.63	0.614	0.974
															1	Col-0	3	1	35	0.09006	0.778	1.87	0.535	0.974
															1	Col-0	3	1	36	0.0985391	0.811	1.625	0.615	0.974
															1	Col-0	3	1	37	0.0902409	0.854	1.442	0.694	0.975
															1	Col-0	3	2	1	0.0982	0.842	1.529	0.654	0.975
															1	Col-0	3	2	2	0.0967302	0.835	1.57	0.637	0.975
															1	Col-0	3	2	3	0.0938586	0.835	1.546	0.647	0.973
															1	Col-0	3	2	4	0.1001897	0.822	1.62	0.617	0.975
															1	Col-0	3	2	5	0.1017725	0.865	1.417	0.706	0.977
															1	Col-0	3	2	6	0.1112692	0.83	1.599	0.625	0.977
															1	Col-0	3	2	7	0.0977025	0.84	1.582	0.632	0.977
															1	Col-0	3	2	8	0.1050963	0.856	1.493	0.67	0.979
															1	Col-0	3	2	9	0.1023152	0.822	1.63	0.613	0.975
															1	Col-0	3	2	10	0.0944691	0.846	1.495	0.669	0.974
															1	Col-0	3	2	11	0.0989687	0.858	1.466	0.682	0.977
															1	Col-0	3	2	12	0.0995114	0.834	1.581	0.633	0.978
															1	Col-0	3	2	13	0.1087819	0.834	1.524	0.656	0.977
															1	Col-0	3	2	14	0.1059103	0.825	1.587	0.63	0.974
															1	Col-0	3	2	15	0.0960745	0.798	1.767	0.566	0.973
															1	Col-0	3	2	16	0.113892	0.826	1.628	0.614	0.976
															1	Col-0	3	2	17	0.1094603	0.837	1.604	0.624	0.979
															1	Col-0	3	2	18	0.096979	0.8	1.745	0.573	0.972
															1	Col-0	3	2	19	0.1016368	0.8	1.763	0.567	0.975
															1	Col-0	3	2	20	0.0977477	0.85	1.473	0.679	0.977
															1	Col-0	3	2	21	0.0950344	0.846	1.518	0.659	0.973
															1	Col-0	3	2	22	0.1003706	0.811	1.638	0.61	0.972
															1	Col-0	3	2	23	0.1055259	0.841	1.506	0.664	0.976
															1	Col-0	3	2	24	0.1050511	0.833	1.629	0.614	0.977
															1	Col-0	3	2	25	0.1087367	0.821	1.561	0.641	0.973
															1	Col-0	3	2	26	0.1202458	0.834	1.55	0.645	0.979
															1	Col-0	3	2	27	0.1139825	0.833	1.624	0.616	0.978
															1	Col-0	3	2	28	0.1038527	0.82	1.743	0.574	0.977
															1	Col-0	3	2	29	0.113779	0.857	1.423	0.703	0.978
															1	Col-0	3	2	30	0.1070183	0.844	1.571	0.636	0.978
															1	Col-0	3	2	31	0.1017725	0.823	1.618	0.618	0.976
															1	Col-0	3	2	32	0.1171254	0.821	1.577	0.634	0.975
															1	Col-0	3	2	33	0.1000767	0.833	1.532	0.653	0.976
															1	Col-0	3	2	34	0.1013203	0.843	1.455	0.687	0.978
															1	Col-0	3	2	35	0.1106587	0.828	1.597	0.626	0.976
															1	Col-0	3	2	36	0.1051868	0.814	1.522	0.657	0.969
															1	Col-0	3	2	37	0.1052094	0.829	1.553	0.644	0.973
															1	Col-0	3	2	38	0.1078097	0.837	1.556	0.643	0.977
															1	Col-0	3	2	39	0.1082619	0.838	1.536	0.651	0.978
															1	Col-0	3	2	40	0.1122641	0.822	1.609	0.622	0.978
															1	Col-0	3	2	41	0.1124902	0.832	1.645	0.608	0.978
															1	Col-0	3	2	42	0.0802468	0.805	1.692	0.591	0.972
															1	Col-0	3	2	43	0.1060234	0.864	1.397	0.716	0.973
															1	Col-0	3	2	44	0.1140729	0.844	1.554	0.643	0.979
															1	Col-0	3	2	45	0.1035814	0.833	1.61	0.621	0.979
															1	Col-0	3	2	46	0.0968433	0.825	1.606	0.623	0.977
															1	Col-0	3	2	47	0.1078775	0.843	1.505	0.664	0.974
															1	Col-0	3	2	48	0.0979965	0.836	1.472	0.68	0.973
															1	Col-0	3	2	49	0.1260568	0.831	1.564	0.639	0.978
															1	Col-0	3	2	50	0.0956675	0.839	1.566	0.638	0.977
															1	Col-0	3	2	51	0.1010942	0.864	1.339	0.747	0.972
															1	Col-0	3	2	52	0.1013881	0.832	1.585	0.631	0.976
															1	Col-0	3	2	53	0.1056616	0.817	1.599	0.625	0.974
															1	Col-0	3	2	54	0.0979286	0.821	1.604	0.623	0.973
															1	Col-0	3	2	55	0.0895399	0.838	1.53	0.654	0.975
															1	Col-0	3	2	56	0.0888164	0.836	1.486	0.673	0.972
															1	Col-0	3	2	57	0.1125806	0.85	1.471	0.68	0.978
															1	Col-0	3	2	58	0.0850855	0.854	1.456	0.687	0.976
															1	Col-0	3	2	59	0.0917784	0.819	1.639	0.61	0.975
															1	Col-0	3	2	60	0.0820556	0.82	1.597	0.626	0.972
															1	Col-0	3	2	61	0.1001445	0.82	1.62	0.617	0.974
															1	Col-0	3	3	1	0.1075157	0.836	1.496	0.668	0.974
															1	Col-0	3	3	2	0.1162662	0.824	1.586	0.63	0.976
															1	Col-0	3	3	3	0.0980869	0.844	1.537	0.651	0.977
															1	Col-0	3	3	4	0.1030387	0.845	1.494	0.669	0.977
															1	Col-0	3	3	5	0.1057068	0.84	1.51	0.662	0.975
															1	Col-0	3	3	6	0.0934742	0.845	1.512	0.661	0.974
															1	Col-0	3	3	7	0.1067922	0.838	1.6	0.625	0.98
															1	Col-0	3	3	8	0.1095507	0.835	1.54	0.65	0.977
															1	Col-0	3	3	9	0.0973181	0.811	1.652	0.605	0.972
															1	Col-0	3	3	10	0.1145025	0.852	1.497	0.668	0.979
															1	Col-0	3	3	11	0.107674	0.849	1.385	0.722	0.975
															1	Col-0	3	3	12	0.0984487	0.849	1.505	0.664	0.978
															1	Col-0	3	3	13	0.0958258	0.824	1.61	0.621	0.975
															1	Col-0	3	3	14	0.1044858	0.823	1.657	0.603	0.977
															1	Col-0	3	3	15	0.0927959	0.827	1.596	0.627	0.975
															1	Col-0	3	3	16	0.1077871	0.824	1.615	0.619	0.976
															1	Col-0	3	3	17	0.0989913	0.841	1.493	0.67	0.974
															1	Col-0	3	3	18	0.103604	0.838	1.601	0.625	0.975
															1	Col-0	3	3	19	0.1074027	0.8	1.683	0.594	0.972
															1	Col-0	3	3	20	0.1062269	0.844	1.429	0.7	0.974
															1	Col-0	3	3	21	0.1058199	0.834	1.614	0.62	0.976
															1	Col-0	3	3	22	0.1014333	0.855	1.409	0.71	0.977
															1	Col-0	3	3	23	0.1036266	0.838	1.513	0.661	0.975
															1	Col-0	3	3	24	0.1046441	0.825	1.597	0.626	0.973
															1	Col-0	3	3	25	0.1093246	0.848	1.562	0.64	0.981
															1	Col-0	3	3	26	0.1107039	0.827	1.606	0.623	0.977
															1	Col-0	3	3	27	0.0863065	0.826	1.583	0.632	0.972
															1	Col-0	3	3	28	0.1075836	0.842	1.459	0.685	0.973
															1	Col-0	3	3	29	0.1013203	0.837	1.518	0.659	0.973
															1	Col-0	3	3	30	0.105639	0.845	1.595	0.627	0.978
															1	Col-0	3	3	31	0.0700491	0.8	1.704	0.587	0.972
															1	Col-0	3	3	32	0.0949666	0.816	1.602	0.624	0.976
															1	Col-0	3	3	33	0.1039432	0.834	1.591	0.628	0.978
															1	Col-0	3	3	34	0.0952605	0.815	1.604	0.624	0.974
															1	Col-0	3	3	35	0.1102969	0.837	1.529	0.654	0.977
															1	Col-0	4	1	1	0.1063173	0.795	1.753	0.57	0.977
															1	Col-0	4	1	2	0.1025865	0.792	1.826	0.548	0.976
															1	Col-0	4	1	3	0.1028126	0.841	1.56	0.641	0.979
															1	Col-0	4	1	4	0.1000541	0.857	1.419	0.705	0.977
															1	Col-0	4	1	5	0.115	0.834	1.595	0.627	0.978
															1	Col-0	4	1	6	0.103197	0.767	1.955	0.511	0.977
															1	Col-0	4	1	7	0.1145025	0.85	1.466	0.682	0.976
															1	Col-0	4	1	8	0.1222808	0.815	1.629	0.614	0.976
															1	Col-0	4	1	9	0.1084202	0.827	1.64	0.61	0.978
															1	Col-0	4	1	10	0.1124676	0.842	1.451	0.689	0.973
															1	Col-0	4	1	11	0.1135529	0.833	1.606	0.623	0.975
															1	Col-0	4	1	12	0.1053677	0.821	1.703	0.587	0.979
															1	Col-0	4	1	13	0.099941	0.82	1.68	0.595	0.978
															1	Col-0	4	1	14	0.1017725	0.841	1.532	0.653	0.977
															1	Col-0	4	1	15	0.1107491	0.861	1.381	0.724	0.976
															1	Col-0	4	1	16	0.1046893	0.82	1.581	0.632	0.974
															1	Col-0	4	1	17	0.1037397	0.863	1.46	0.685	0.977
															1	Col-0	4	1	18	0.1141408	0.824	1.643	0.609	0.978
															1	Col-0	4	1	19	0.1122867	0.847	1.441	0.694	0.977
															1	Col-0	4	1	20	0.1052094	0.829	1.495	0.669	0.971
															1	Col-0	4	1	21	0.0998506	0.833	1.588	0.63	0.975
															1	Col-0	4	1	22	0.1120606	0.845	1.563	0.64	0.976
															1	Col-0	4	1	23	0.1102291	0.842	1.56	0.641	0.98
															1	Col-0	4	1	24	0.1079227	0.837	1.556	0.643	0.978
															1	Col-0	4	1	25	0.1032874	0.818	1.663	0.601	0.975
															1	Col-0	4	1	26	0.1086463	0.824	1.585	0.631	0.974
															1	Col-0	4	1	27	0.1098221	0.843	1.569	0.638	0.979
															1	Col-0	4	1	28	0.1079906	0.824	1.587	0.63	0.973
															1	Col-0	4	1	29	0.1106134	0.819	1.651	0.606	0.977
															1	Col-0	4	1	30	0.1005063	0.845	1.481	0.675	0.974
															1	Col-0	4	1	31	0.1098221	0.821	1.59	0.629	0.975
															1	Col-0	4	1	32	0.085176	0.837	1.62	0.617	0.976
															1	Col-0	4	1	33	0.092208	0.786	1.863	0.537	0.976
															1	Col-0	4	1	34	0.1146156	0.829	1.589	0.629	0.977
															1	Col-0	4	1	35	0.0985165	0.82	1.656	0.604	0.977
															1	Col-0	4	2	1	0.1024282	0.821	1.638	0.611	0.977
															1	Col-0	4	2	2	0.1047119	0.873	1.258	0.795	0.974
															1	Col-0	4	2	3	0.1028352	0.815	1.684	0.594	0.975
															1	Col-0	4	2	4	0.1036944	0.797	1.746	0.573	0.972
															1	Col-0	4	2	5	0.1224617	0.829	1.64	0.61	0.98
															1	Col-0	4	2	6	0.1014786	0.823	1.566	0.639	0.974
															1	Col-0	4	2	7	0.1156105	0.82	1.678	0.596	0.978
															1	Col-0	4	2	8	0.1017273	0.805	1.641	0.61	0.971
															1	Col-0	4	2	9	0.1055033	0.866	1.351	0.74	0.976
															1	Col-0	4	2	10	0.1112239	0.824	1.596	0.627	0.975
															1	Col-0	4	2	11	0.1214442	0.817	1.643	0.609	0.975
															1	Col-0	4	2	12	0.1096864	0.796	1.774	0.564	0.974
															1	Col-0	4	2	13	0.1150904	0.822	1.665	0.601	0.975
															1	Col-0	4	2	14	0.1105682	0.819	1.661	0.602	0.976
															1	Col-0	4	2	15	0.1044858	0.821	1.604	0.624	0.974
															1	Col-0	4	2	16	0.1087593	0.842	1.586	0.63	0.979
															1	Col-0	4	2	17	0.1061364	0.834	1.641	0.61	0.979
															1	Col-0	4	2	18	0.105232	0.843	1.47	0.68	0.974
															1	Col-0	4	2	19	0.1051642	0.85	1.426	0.701	0.971
															1	Col-0	4	2	20	0.1100029	0.825	1.681	0.595	0.979
															1	Col-0	4	2	21	0.1108396	0.833	1.595	0.627	0.978
															1	Col-0	4	2	22	0.1022699	0.843	1.555	0.643	0.977
															1	Col-0	4	2	23	0.1069278	0.805	1.767	0.566	0.976
															1	Col-0	4	2	24	0.1090985	0.792	1.763	0.567	0.974
															1	Col-0	4	2	25	0.1221225	0.823	1.572	0.636	0.974
															1	Col-0	4	2	26	0.1142312	0.826	1.588	0.63	0.977
															1	Col-0	4	2	27	0.117849	0.818	1.643	0.609	0.976
															1	Col-0	4	2	28	0.1149322	0.833	1.539	0.65	0.977
															1	Col-0	4	2	29	0.101863	0.839	1.499	0.667	0.974
															1	Col-0	4	2	30	0.1123093	0.819	1.685	0.594	0.976
															1	Col-0	4	2	31	0.1109978	0.831	1.613	0.62	0.976
															1	Col-0	4	2	32	0.118663	0.813	1.652	0.605	0.975
															1	Col-0	4	2	33	0.117555	0.831	1.62	0.617	0.978
															1	Col-0	4	2	34	0.1137112	0.828	1.615	0.619	0.977
															1	Col-0	4	2	35	0.101162	0.833	1.626	0.615	0.981
															1	Col-0	4	2	36	0.1148869	0.789	1.774	0.564	0.975
															1	Col-0	4	2	37	0.1065661	0.827	1.577	0.634	0.977
															1	Col-0	4	2	38	0.1056616	0.874	1.384	0.722	0.979
															1	Col-0	4	2	39	0.1066565	0.828	1.638	0.61	0.977
															1	Col-0	4	2	40	0.1067469	0.839	1.506	0.664	0.976
															1	Col-0	4	2	41	0.1005515	0.793	1.88	0.532	0.98
															1	Col-0	4	2	42	0.1038527	0.82	1.665	0.601	0.975
															1	Col-0	4	2	43	0.1112239	0.822	1.584	0.631	0.977
															1	Col-0	4	2	44	0.0981547	0.833	1.601	0.625	0.978
															1	Col-0	4	2	45	0.1053677	0.833	1.601	0.624	0.978
															1	Col-0	4	2	46	0.1043728	0.836	1.583	0.632	0.977
															1	Col-0	4	2	47	0.1146382	0.822	1.573	0.636	0.975
															1	Col-0	4	3	1	0.1017499	0.804	1.764	0.567	0.976
															1	Col-0	4	3	2	0.1029257	0.819	1.654	0.605	0.977
															1	Col-0	4	3	3	0.1127163	0.817	1.712	0.584	0.976
															1	Col-0	4	3	4	0.1122414	0.837	1.491	0.671	0.977
															1	Col-0	4	3	5	0.1187987	0.829	1.582	0.632	0.978
															1	Col-0	4	3	6	0.1044632	0.822	1.553	0.644	0.974
															1	Col-0	4	3	7	0.10686	0.802	1.716	0.583	0.973
															1	Col-0	4	3	8	0.1257403	0.828	1.66	0.603	0.979
															1	Col-0	4	3	9	0.1063399	0.82	1.674	0.597	0.976
															1	Col-0	4	3	10	0.1065434	0.815	1.652	0.605	0.975
															1	Col-0	4	3	11	0.1106813	0.841	1.573	0.636	0.979
															1	Col-0	4	3	12	0.0903539	0.832	1.609	0.622	0.975
															1	Col-0	4	3	13	0.1126937	0.833	1.559	0.642	0.977
															1	Col-0	4	3	14	0.1062947	0.819	1.639	0.61	0.978
															1	Col-0	4	3	15	0.1111109	0.799	1.708	0.585	0.973
															1	Col-0	4	3	16	0.1013881	0.822	1.579	0.633	0.975
															1	iku2	1	1	1	0.0546962	0.822	1.672	0.598	0.97
															1	iku2	1	1	2	0.0851307	0.85	1.517	0.659	0.975
															1	iku2	1	1	3	0.0702526	0.812	1.688	0.592	0.969
															1	iku2	1	1	4	0.0794101	0.832	1.592	0.628	0.975
															1	iku2	1	1	5	0.0670419	0.85	1.497	0.668	0.973
															1	iku2	1	1	6	0.0663635	0.837	1.531	0.653	0.97
															1	iku2	1	1	7	0.075928	0.824	1.691	0.592	0.977
															1	iku2	1	1	8	0.0635824	0.844	1.522	0.657	0.969
															1	iku2	1	1	9	0.0790484	0.829	1.649	0.607	0.976
															1	iku2	1	1	10	0.0867814	0.808	1.76	0.568	0.975
															1	iku2	1	1	11	0.0794101	0.833	1.59	0.629	0.971
															1	iku2	1	1	12	0.0784605	0.842	1.518	0.659	0.973
															1	iku2	1	1	13	0.0811512	0.847	1.479	0.676	0.973
															1	iku2	1	1	14	0.0835706	0.844	1.528	0.654	0.973
															1	iku2	1	1	15	0.0792745	0.856	1.474	0.678	0.975
															1	iku2	1	1	16	0.0699135	0.837	1.59	0.629	0.974
															1	iku2	1	1	17	0.0660244	0.837	1.48	0.676	0.97
															1	iku2	1	1	18	0.0688055	0.831	1.511	0.662	0.968
															1	iku2	1	1	19	0.0747975	0.83	1.594	0.627	0.973
															1	iku2	1	1	20	0.072152	0.849	1.432	0.698	0.972
															1	iku2	1	1	21	0.0779178	0.844	1.472	0.679	0.966
															1	iku2	1	1	22	0.0752723	0.836	1.565	0.639	0.975
															1	iku2	1	1	23	0.0817617	0.872	1.328	0.753	0.975
															1	iku2	1	1	24	0.0777821	0.838	1.561	0.641	0.972
															1	iku2	1	1	25	0.0764481	0.838	1.503	0.665	0.971
															1	iku2	1	1	26	0.0792745	0.848	1.481	0.675	0.973
															1	iku2	1	1	27	0.0810155	0.817	1.682	0.594	0.973
															1	iku2	1	1	28	0.063718	0.795	1.695	0.59	0.971
															1	iku2	1	1	29	0.0787318	0.841	1.498	0.668	0.974
															1	iku2	1	1	30	0.0595802	0.872	1.365	0.733	0.973
															1	iku2	1	1	31	0.0876406	0.843	1.566	0.639	0.977
															1	iku2	1	1	32	0.0722876	0.833	1.554	0.643	0.969
															1	iku2	1	1	33	0.0662505	0.818	1.567	0.638	0.966
															1	iku2	1	1	34	0.0854473	0.847	1.504	0.665	0.974
															1	iku2	1	1	35	0.0746392	0.834	1.511	0.662	0.97
															1	iku2	1	1	36	0.0748201	0.853	1.553	0.644	0.978
															1	iku2	1	1	37	0.0716545	0.85	1.488	0.672	0.976
															1	iku2	1	1	38	0.0667705	0.826	1.613	0.62	0.971
															1	iku2	1	1	39	0.0721746	0.844	1.573	0.636	0.977
															1	iku2	1	1	40	0.0660922	0.818	1.667	0.6	0.969
															1	iku2	1	1	41	0.0596933	0.825	1.617	0.618	0.969
															1	iku2	1	2	1	0.0750688	0.863	1.425	0.702	0.973
															1	iku2	1	2	2	0.0726946	0.836	1.609	0.622	0.973
															1	iku2	1	2	3	0.0654591	0.85	1.524	0.656	0.975
															1	iku2	1	2	4	0.0780083	0.844	1.498	0.667	0.973
															1	iku2	1	2	5	0.0770586	0.812	1.587	0.63	0.968
															1	iku2	1	2	6	0.0748427	0.84	1.584	0.631	0.974
															1	iku2	1	2	7	0.075001	0.824	1.622	0.617	0.972
															1	iku2	1	2	8	0.0653687	0.852	1.513	0.661	0.974
															1	iku2	1	2	9	0.079478	0.846	1.546	0.647	0.975
															1	iku2	1	2	10	0.079998	0.843	1.516	0.659	0.975
															1	iku2	1	2	11	0.0735991	0.86	1.384	0.723	0.97
															1	iku2	1	2	12	0.0818974	0.857	1.46	0.685	0.974
															1	iku2	1	2	13	0.0813547	0.827	1.648	0.607	0.974
															1	iku2	1	2	14	0.0734182	0.833	1.603	0.624	0.971
															1	iku2	1	2	15	0.0896982	0.834	1.609	0.621	0.978
															1	iku2	1	2	16	0.0740965	0.82	1.677	0.596	0.973
															1	iku2	1	2	17	0.0877989	0.856	1.457	0.686	0.976
															1	iku2	1	2	18	0.0761315	0.819	1.597	0.626	0.971
															1	iku2	1	2	19	0.0833445	0.866	1.412	0.708	0.976
															1	iku2	1	2	20	0.0766516	0.827	1.593	0.628	0.973
															1	iku2	1	2	21	0.0852212	0.814	1.575	0.635	0.968
															1	iku2	1	2	22	0.0762672	0.8	1.754	0.57	0.971
															1	iku2	1	2	23	0.0821913	0.838	1.572	0.636	0.973
															1	iku2	1	2	24	0.0731016	0.843	1.542	0.649	0.975
															1	iku2	1	2	25	0.0548545	0.849	1.379	0.725	0.963
															1	iku2	1	2	26	0.0695065	0.861	1.427	0.701	0.972
															1	iku2	1	2	27	0.0803824	0.862	1.455	0.687	0.975
															1	iku2	1	2	28	0.0740965	0.852	1.487	0.672	0.976
															1	iku2	1	2	29	0.0796589	0.842	1.54	0.649	0.974
															1	iku2	1	2	30	0.0786414	0.852	1.401	0.714	0.973
															1	iku2	1	2	31	0.065346	0.811	1.719	0.582	0.97
															1	iku2	1	2	32	0.0747975	0.851	1.45	0.689	0.975
															1	iku2	1	2	33	0.0818069	0.831	1.544	0.648	0.971
															1	iku2	1	2	34	0.0756567	0.825	1.639	0.61	0.972
															1	iku2	1	2	35	0.0724459	0.84	1.521	0.657	0.972
															1	iku2	1	2	36	0.0813095	0.827	1.555	0.643	0.971
															1	iku2	1	2	37	0.079998	0.85	1.468	0.681	0.976
															1	iku2	1	2	38	0.0709536	0.853	1.423	0.703	0.969
															1	iku2	1	2	39	0.0935421	0.828	1.614	0.619	0.976
															1	iku2	1	2	40	0.0846333	0.822	1.547	0.646	0.972
															1	iku2	1	2	41	0.0720841	0.855	1.485	0.673	0.972
															1	iku2	1	2	42	0.0653913	0.863	1.435	0.697	0.972
															1	iku2	1	2	43	0.0799754	0.832	1.643	0.609	0.975
															1	iku2	1	2	44	0.1306695	0.548	2.091	0.478	0.836
															1	iku2	1	2	45	0.0662279	0.858	1.482	0.675	0.972
															1	iku2	1	2	46	0.0643059	0.862	1.345	0.744	0.966
															1	iku2	1	2	47	0.0888164	0.828	1.564	0.639	0.975
															1	iku2	1	2	48	0.0779404	0.816	1.67	0.599	0.97
															1	iku2	1	2	49	0.0726268	0.831	1.575	0.635	0.972
															1	iku2	1	2	50	0.0610725	0.829	1.6	0.625	0.97
															1	iku2	1	2	51	0.071745	0.814	1.696	0.589	0.973
															1	iku2	1	2	52	0.0799528	0.843	1.568	0.638	0.974
															1	iku2	1	2	53	0.0805181	0.845	1.5	0.667	0.973
															1	iku2	1	2	54	0.0822817	0.85	1.409	0.71	0.974
															1	iku2	1	2	55	0.0811964	0.833	1.601	0.625	0.974
															1	iku2	1	2	56	0.0776691	0.826	1.671	0.598	0.978
															1	iku2	1	2	57	0.0899695	0.844	1.464	0.683	0.969
															1	iku2	1	2	58	0.0802015	0.85	1.489	0.672	0.971
															1	iku2	1	2	59	0.0865779	0.812	1.634	0.612	0.97
															1	iku2	1	2	60	0.0754532	0.839	1.584	0.631	0.974
															1	iku2	1	2	61	0.0812869	0.833	1.582	0.632	0.971
															1	iku2	1	2	62	0.0925698	0.843	1.605	0.623	0.977
															1	iku2	1	2	63	0.09058	0.832	1.551	0.645	0.976
															1	iku2	1	2	64	0.0758376	0.847	1.457	0.686	0.97
															1	iku2	1	2	65	0.0689638	0.853	1.428	0.701	0.969
															1	iku2	1	2	66	0.0822591	0.831	1.539	0.65	0.971
															1	iku2	1	2	67	0.0795458	0.822	1.626	0.615	0.973
															1	iku2	1	2	68	0.0777595	0.839	1.58	0.633	0.975
															1	iku2	1	2	69	0.0814225	0.824	1.597	0.626	0.97
															1	iku2	1	2	70	0.0593315	0.841	1.615	0.619	0.972
															1	iku2	1	2	71	0.0865779	0.824	1.636	0.611	0.972
															1	iku2	1	2	72	0.088839	0.821	1.622	0.616	0.973
															1	iku2	1	2	73	0.0848142	0.825	1.669	0.599	0.975
															1	iku2	1	2	74	0.0703431	0.845	1.458	0.686	0.968
															1	iku2	1	2	75	0.0889294	0.834	1.608	0.622	0.974
															1	iku2	1	2	76	0.0700718	0.858	1.465	0.682	0.976
															1	iku2	1	2	77	0.0811738	0.81	1.675	0.597	0.974
															1	iku2	1	2	78	0.0604847	0.799	1.787	0.56	0.971
															1	iku2	1	2	79	0.0727625	0.865	1.425	0.702	0.972
															1	iku2	1	2	80	0.0797267	0.818	1.709	0.585	0.975
															1	iku2	1	2	81	0.0806311	0.815	1.63	0.613	0.974
															1	iku2	1	2	82	0.0838419	0.845	1.489	0.672	0.971
															1	iku2	1	3	1	0.0659113	0.875	1.303	0.768	0.972
															1	iku2	1	3	2	0.0640798	0.806	1.698	0.589	0.969
															1	iku2	1	3	3	0.073079	0.843	1.475	0.678	0.972
															1	iku2	1	3	4	0.0667253	0.865	1.453	0.688	0.973
															1	iku2	1	3	5	0.0794554	0.862	1.465	0.683	0.977
															1	iku2	1	3	6	0.0750462	0.861	1.418	0.705	0.973
															1	iku2	1	3	7	0.0794101	0.824	1.552	0.644	0.971
															1	iku2	1	3	8	0.0630849	0.821	1.679	0.596	0.971
															1	iku2	1	3	9	0.0790936	0.845	1.546	0.647	0.974
															1	iku2	1	3	10	0.0720389	0.877	1.403	0.713	0.976
															1	iku2	1	3	11	0.0838193	0.832	1.568	0.638	0.974
															1	iku2	1	3	12	0.0809025	0.844	1.44	0.695	0.971
															1	iku2	1	3	13	0.0593315	0.835	1.519	0.658	0.968
															1	iku2	1	3	14	0.0816939	0.841	1.488	0.672	0.972
															1	iku2	1	3	15	0.0820556	0.844	1.553	0.644	0.976
															1	iku2	1	3	16	0.0690317	0.84	1.547	0.646	0.974
															1	iku2	1	3	17	0.0697778	0.821	1.577	0.634	0.97
															1	iku2	1	3	18	0.0679011	0.827	1.664	0.601	0.973
															1	iku2	1	3	19	0.0773978	0.814	1.634	0.612	0.97
															1	iku2	1	3	20	0.0724685	0.818	1.716	0.583	0.973
															1	iku2	1	3	21	0.0797493	0.865	1.478	0.676	0.977
															1	iku2	1	3	22	0.0583818	0.869	1.37	0.73	0.973
															1	iku2	1	3	23	0.072152	0.829	1.632	0.613	0.976
															1	iku2	1	3	24	0.0666801	0.843	1.446	0.691	0.971
															1	iku2	1	3	25	0.0801111	0.838	1.598	0.626	0.974
															1	iku2	1	3	26	0.0739835	0.839	1.534	0.652	0.973
															1	iku2	1	3	27	0.076742	0.85	1.539	0.65	0.977
															1	iku2	1	3	28	0.0752045	0.852	1.477	0.677	0.973
															1	iku2	1	3	29	0.0650973	0.847	1.52	0.658	0.973
															1	iku2	1	3	30	0.0755663	0.845	1.571	0.636	0.976
															1	iku2	1	3	31	0.0660244	0.828	1.578	0.634	0.971
															1	iku2	1	3	32	0.0642155	0.838	1.597	0.626	0.971
															1	iku2	1	3	33	0.0635598	0.819	1.628	0.614	0.968
															1	iku2	1	3	34	0.0799754	0.847	1.551	0.645	0.977
															1	iku2	1	3	35	0.076742	0.85	1.461	0.684	0.974
															1	iku2	1	3	36	0.0710893	0.874	1.404	0.712	0.976
															1	iku2	1	3	37	0.0784605	0.833	1.555	0.643	0.972
															1	iku2	1	3	38	0.0667479	0.833	1.621	0.617	0.972
															1	iku2	1	3	39	0.0727625	0.828	1.556	0.643	0.97
															1	iku2	1	3	40	0.0722876	0.844	1.49	0.671	0.974
															1	iku2	1	3	41	0.0720615	0.801	1.631	0.613	0.97
															1	iku2	1	3	42	0.0830053	0.851	1.402	0.713	0.973
															1	iku2	1	3	43	0.0687829	0.787	1.832	0.546	0.97
															1	iku2	1	3	44	0.0736217	0.823	1.69	0.592	0.973
															1	iku2	1	3	45	0.0521864	0.804	1.746	0.573	0.966
															1	iku2	1	3	46	0.0753175	0.843	1.567	0.638	0.975
															1	iku2	1	3	47	0.0658887	0.822	1.621	0.617	0.971
															1	iku2	1	3	48	0.0679689	0.839	1.574	0.635	0.973
															1	iku2	1	3	49	0.076222	0.82	1.628	0.614	0.973
															1	iku2	1	3	50	0.0727625	0.862	1.422	0.703	0.975
															1	iku2	1	3	51	0.0711345	0.823	1.664	0.601	0.975
															1	iku2	1	3	52	0.0764255	0.838	1.561	0.641	0.972
															1	iku2	1	3	53	0.0787996	0.838	1.602	0.624	0.974
															1	iku2	1	4	1	0.0761768	0.831	1.645	0.608	0.973
															1	iku2	1	4	2	0.0605073	0.825	1.705	0.586	0.971
															1	iku2	1	4	3	0.0565956	0.789	1.803	0.555	0.966
															1	iku2	1	4	4	0.0794554	0.821	1.589	0.629	0.972
															1	iku2	1	4	5	0.078257	0.818	1.59	0.629	0.969
															1	iku2	1	4	6	0.0481164	0.694	2.248	0.445	0.96
															1	iku2	1	4	7	0.0675393	0.835	1.526	0.655	0.969
															1	iku2	1	4	8	0.076742	0.837	1.631	0.613	0.974
															1	iku2	1	4	9	0.0718806	0.842	1.502	0.666	0.972
															1	iku2	1	4	10	0.0851986	0.855	1.549	0.645	0.979
															1	iku2	1	4	11	0.0773073	0.839	1.485	0.674	0.967
															1	iku2	1	4	12	0.0898791	0.846	1.469	0.681	0.972
															1	iku2	1	4	13	0.0768777	0.826	1.617	0.618	0.973
															1	iku2	1	4	14	0.0722424	0.832	1.472	0.679	0.97
															1	iku2	1	4	15	0.0734408	0.85	1.491	0.671	0.975
															1	iku2	1	4	16	0.083661	0.836	1.602	0.624	0.975
															1	iku2	1	4	17	0.0840228	0.835	1.568	0.638	0.975
															1	iku2	1	4	18	0.073079	0.854	1.46	0.685	0.975
															1	iku2	1	4	19	0.0777369	0.847	1.516	0.659	0.974
															1	iku2	1	4	20	0.0757471	0.836	1.619	0.618	0.973
															1	iku2	1	4	21	0.0753628	0.875	1.316	0.76	0.971
															1	iku2	1	4	22	0.0714058	0.853	1.471	0.68	0.975
															1	iku2	1	4	23	0.0616152	0.878	1.341	0.746	0.973
															1	iku2	1	4	24	0.0773525	0.821	1.578	0.634	0.972
															1	iku2	1	4	25	0.0731695	0.854	1.405	0.712	0.969
															1	iku2	1	4	26	0.0719711	0.868	1.466	0.682	0.977
															1	iku2	1	4	27	0.0722424	0.842	1.569	0.637	0.974
															1	iku2	2	1	1	0.0966172	0.834	1.586	0.631	0.976
															1	iku2	2	1	2	0.0802468	0.816	1.566	0.638	0.967
															1	iku2	2	1	3	0.0880476	0.841	1.51	0.662	0.97
															1	iku2	2	1	4	0.0832992	0.857	1.396	0.716	0.973
															1	iku2	2	1	5	0.0777821	0.841	1.561	0.64	0.973
															1	iku2	2	1	6	0.0804503	0.831	1.552	0.644	0.974
															1	iku2	2	1	7	0.0932029	0.824	1.585	0.631	0.976
															1	iku2	2	1	8	0.0871657	0.819	1.639	0.61	0.973
															1	iku2	2	1	9	0.0843846	0.79	1.836	0.545	0.974
															1	iku2	2	1	10	0.0759054	0.869	1.44	0.695	0.977
															1	iku2	2	1	11	0.0852212	0.841	1.497	0.668	0.974
															1	iku2	2	1	12	0.090467	0.822	1.644	0.608	0.97
															1	iku2	2	1	13	0.0806764	0.842	1.544	0.648	0.971
															1	iku2	2	1	14	0.0778726	0.834	1.524	0.656	0.968
															1	iku2	2	1	15	0.0871205	0.842	1.496	0.669	0.973
															1	iku2	2	1	16	0.0846107	0.825	1.636	0.611	0.973
															1	iku2	2	1	17	0.0767194	0.871	1.387	0.721	0.974
															1	iku2	2	1	18	0.0774656	0.824	1.554	0.644	0.966
															1	iku2	2	1	19	0.090874	0.821	1.646	0.607	0.973
															1	iku2	2	1	20	0.0649617	0.848	1.47	0.68	0.968
															1	iku2	2	1	21	0.083548	0.843	1.536	0.651	0.974
															1	iku2	2	1	22	0.0728077	0.813	1.58	0.633	0.966
															1	iku2	2	1	23	0.0834801	0.831	1.572	0.636	0.973
															1	iku2	2	2	1	0.0760411	0.842	1.486	0.673	0.97
															1	iku2	2	2	2	0.0647808	0.842	1.528	0.655	0.972
															1	iku2	2	2	3	0.0695065	0.803	1.723	0.58	0.969
															1	iku2	2	2	4	0.0927733	0.847	1.534	0.652	0.977
															1	iku2	2	2	5	0.0835706	0.853	1.427	0.701	0.971
															1	iku2	2	2	6	0.0838419	0.839	1.485	0.673	0.97
															1	iku2	2	2	7	0.0936551	0.835	1.527	0.655	0.97
															1	iku2	2	2	8	0.0767873	0.843	1.537	0.651	0.972
															1	iku2	2	2	9	0.0862387	0.814	1.656	0.604	0.974
															1	iku2	2	2	10	0.0831636	0.832	1.534	0.652	0.974
															1	iku2	2	2	11	0.0889746	0.837	1.548	0.646	0.974
															1	iku2	2	2	12	0.0830957	0.831	1.59	0.629	0.972
															1	iku2	2	2	13	0.0934742	0.84	1.421	0.704	0.971
															1	iku2	2	2	14	0.0850855	0.845	1.445	0.692	0.972
															1	iku2	2	2	15	0.0824852	0.841	1.445	0.692	0.968
															1	iku2	2	2	16	0.0825757	0.855	1.502	0.666	0.976
															1	iku2	2	2	17	0.08244	0.842	1.562	0.64	0.973
															1	iku2	2	2	18	0.0890199	0.784	1.468	0.681	0.95
															1	iku2	2	2	19	0.0742322	0.806	1.694	0.59	0.971
															1	iku2	2	2	20	0.0838419	0.832	1.498	0.668	0.968
															1	iku2	2	2	21	0.0787544	0.844	1.416	0.706	0.972
															1	iku2	2	2	22	0.0823948	0.819	1.622	0.616	0.973
															1	iku2	2	2	23	0.090173	0.828	1.567	0.638	0.974
															1	iku2	2	2	24	0.0841811	0.825	1.614	0.62	0.973
															1	iku2	2	2	25	0.0892686	0.833	1.53	0.654	0.971
															1	iku2	2	2	26	0.0944239	0.849	1.445	0.692	0.97
															1	iku2	2	2	27	0.1616241	0.637	1.341	0.746	0.875
															1	iku2	2	2	28	0.0863517	0.821	1.553	0.644	0.971
															1	iku2	2	2	29	0.0829827	0.832	1.539	0.65	0.974
															1	iku2	2	2	30	0.0857412	0.822	1.612	0.62	0.975
															1	iku2	2	2	31	0.0803146	0.855	1.458	0.686	0.975
															1	iku2	2	2	32	0.0702753	0.832	1.576	0.635	0.97
															1	iku2	2	2	33	0.0884094	0.841	1.554	0.644	0.975
															1	iku2	2	2	34	0.0767873	0.838	1.495	0.669	0.973
															1	iku2	2	2	35	0.0678785	0.822	1.615	0.619	0.969
															1	iku2	2	2	36	0.0739835	0.829	1.607	0.622	0.972
															1	iku2	2	2	37	0.0818069	0.826	1.653	0.605	0.971
															1	iku2	2	2	38	0.0785509	0.835	1.533	0.652	0.973
															1	iku2	2	2	39	0.0683759	0.816	1.688	0.592	0.972
															1	iku2	2	2	40	0.0692352	0.827	1.588	0.63	0.974
															1	iku2	2	2	41	0.0722198	0.794	1.786	0.56	0.973
															1	iku2	2	3	1	0.080292	0.829	1.617	0.619	0.975
															1	iku2	2	3	2	0.0699361	0.853	1.456	0.687	0.974
															1	iku2	2	3	3	0.0832766	0.852	1.536	0.651	0.977
															1	iku2	2	3	4	0.0653913	0.824	1.679	0.596	0.972
															1	iku2	2	3	5	0.0679463	0.817	1.698	0.589	0.972
															1	iku2	2	3	6	0.0669062	0.85	1.543	0.648	0.974
															1	iku2	2	3	7	0.0866683	0.812	1.643	0.609	0.971
															1	iku2	2	3	8	0.0939491	0.821	1.649	0.607	0.972
															1	iku2	2	3	9	0.0710893	0.853	1.282	0.78	0.967
															1	iku2	2	3	10	0.07785	0.829	1.647	0.607	0.977
															1	iku2	2	3	11	0.0869622	0.833	1.59	0.629	0.973
															1	iku2	2	3	12	0.0816034	0.84	1.634	0.612	0.978
															1	iku2	2	3	13	0.0807442	0.842	1.61	0.621	0.977
															1	iku2	2	3	14	0.092909	0.821	1.67	0.599	0.974
															1	iku2	2	3	15	0.0904896	0.825	1.619	0.618	0.972
															1	iku2	2	3	16	0.0799302	0.846	1.534	0.652	0.976
															1	iku2	2	3	17	0.0826209	0.848	1.464	0.683	0.967
															1	iku2	2	3	18	0.081626	0.855	1.452	0.689	0.973
															1	iku2	2	3	19	0.0818521	0.837	1.579	0.633	0.976
															1	iku2	2	3	20	0.0901956	0.843	1.435	0.697	0.973
															1	iku2	2	3	21	0.0870075	0.816	1.672	0.598	0.976
															1	iku2	2	3	22	0.0822817	0.852	1.306	0.766	0.969
															1	iku2	2	3	23	0.0852438	0.839	1.59	0.629	0.976
															1	iku2	2	3	24	0.0770812	0.846	1.492	0.67	0.973
															1	iku2	2	3	25	0.0805181	0.829	1.552	0.644	0.971
															1	iku2	2	3	26	0.092615	0.835	1.613	0.62	0.976
															1	iku2	2	3	27	0.0771038	0.835	1.567	0.638	0.974
															1	iku2	2	3	28	0.0761994	0.818	1.635	0.612	0.972
															1	iku2	2	3	29	0.0658209	0.818	1.72	0.581	0.974
															1	iku2	2	3	30	0.0793423	0.815	1.593	0.628	0.97
															1	iku2	2	3	31	0.070117	0.883	1.247	0.802	0.971
															1	iku2	2	3	32	0.0827566	0.841	1.573	0.636	0.976
															1	iku2	2	3	33	0.0850629	0.849	1.565	0.639	0.979
															1	iku2	2	3	34	0.0896304	0.833	1.571	0.637	0.973
															1	iku2	2	3	35	0.0897434	0.869	1.393	0.718	0.977
															1	iku2	2	3	36	0.0810155	0.813	1.648	0.607	0.97
															1	iku2	2	3	37	0.0859221	0.833	1.523	0.657	0.971
															1	iku2	2	3	38	0.0802468	0.843	1.557	0.642	0.976
															1	iku2	2	3	39	0.0720389	0.831	1.594	0.627	0.972
															1	iku2	2	3	40	0.0802241	0.832	1.391	0.719	0.966
															1	iku2	2	3	41	0.0837741	0.832	1.541	0.649	0.973
															1	iku2	2	3	42	0.0808572	0.849	1.551	0.645	0.974
															1	iku2	2	3	43	0.0880476	0.836	1.597	0.626	0.977
															1	iku2	2	3	44	0.0785961	0.842	1.474	0.678	0.97
															1	iku2	2	3	45	0.0866231	0.852	1.461	0.685	0.971
															1	iku2	2	3	46	0.0811286	0.821	1.604	0.623	0.97
															1	iku2	2	4	1	0.0816034	0.83	1.643	0.609	0.978
															1	iku2	2	4	2	0.0657304	0.829	1.596	0.627	0.969
															1	iku2	2	4	3	0.0616152	0.821	1.596	0.626	0.968
															1	iku2	2	4	4	0.069303	0.845	1.548	0.646	0.976
															1	iku2	2	4	5	0.0772621	0.853	1.524	0.656	0.977
															1	iku2	2	4	6	0.0704335	0.784	1.803	0.555	0.969
															1	iku2	2	4	7	0.0935873	0.814	1.642	0.609	0.972
															1	iku2	2	4	8	0.07785	0.846	1.547	0.647	0.975
															1	iku2	2	4	9	0.078664	0.817	1.642	0.609	0.971
															1	iku2	2	4	10	0.0764707	0.793	1.842	0.543	0.974
															1	iku2	2	4	11	0.0742322	0.826	1.562	0.64	0.971
															1	iku2	2	4	12	0.0712928	0.881	1.379	0.725	0.975
															1	iku2	2	4	13	0.0797493	0.821	1.58	0.633	0.971
															1	iku2	2	4	14	0.0809477	0.822	1.661	0.602	0.974
															1	iku2	2	4	15	0.0887937	0.84	1.579	0.633	0.976
															1	iku2	2	4	16	0.0870753	0.846	1.468	0.681	0.971
															1	iku2	2	4	17	0.0621353	0.811	1.643	0.609	0.969
															1	iku2	2	4	18	0.0856056	0.841	1.523	0.657	0.976
															1	iku2	2	4	19	0.0876632	0.829	1.556	0.643	0.975
															1	iku2	2	4	20	0.062497	0.811	1.661	0.602	0.966
															1	iku2	2	4	21	0.0655043	0.812	1.548	0.646	0.97
															1	iku2	2	4	22	0.0717902	0.83	1.549	0.646	0.97
															1	iku2	2	4	23	0.0827566	0.836	1.514	0.66	0.973
															1	iku2	3	1	1	0.069823	0.81	1.703	0.587	0.973
															1	iku2	3	1	2	0.062791	0.825	1.599	0.625	0.969
															1	iku2	3	1	3	0.0713606	0.816	1.703	0.587	0.975
															1	iku2	3	1	4	0.0814677	0.81	1.653	0.605	0.969
															1	iku2	3	1	5	0.090173	0.846	1.571	0.637	0.977
															1	iku2	3	1	6	0.0805633	0.818	1.664	0.601	0.974
															1	iku2	3	1	7	0.0754306	0.85	1.486	0.673	0.97
															1	iku2	3	1	8	0.0924115	0.823	1.525	0.656	0.973
															1	iku2	3	1	9	0.0918688	0.837	1.579	0.633	0.975
															1	iku2	3	1	10	0.0898112	0.839	1.624	0.616	0.977
															1	iku2	3	1	11	0.0742774	0.842	1.581	0.633	0.977
															1	iku2	3	1	12	0.0680142	0.847	1.523	0.656	0.973
															1	iku2	3	1	13	0.0753854	0.833	1.581	0.633	0.974
															1	iku2	3	1	14	0.0653687	0.824	1.586	0.63	0.966
															1	iku2	3	1	15	0.0871205	0.843	1.511	0.662	0.974
															1	iku2	3	1	16	0.0812869	0.834	1.5	0.667	0.971
															1	iku2	3	1	17	0.0721746	0.853	1.478	0.677	0.977
															1	iku2	3	1	18	0.0697552	0.834	1.58	0.633	0.968
															1	iku2	3	1	19	0.0731921	0.865	1.339	0.747	0.973
															1	iku2	3	1	20	0.0778274	0.847	1.572	0.636	0.976
															1	iku2	3	1	21	0.072559	0.848	1.486	0.673	0.973
															1	iku2	3	1	22	0.0853795	0.855	1.448	0.69	0.974
															1	iku2	3	1	23	0.0913714	0.853	1.475	0.678	0.975
															1	iku2	3	1	24	0.0750688	0.866	1.466	0.682	0.977
															1	iku2	3	1	25	0.0646903	0.836	1.606	0.623	0.975
															1	iku2	3	1	26	0.0696648	0.82	1.699	0.589	0.97
															1	iku2	3	1	27	0.0880702	0.849	1.497	0.668	0.972
															1	iku2	3	1	28	0.0741418	0.835	1.619	0.618	0.974
															1	iku2	3	1	29	0.0871884	0.835	1.599	0.626	0.975
															1	iku2	3	1	30	0.0841359	0.82	1.601	0.625	0.971
															1	iku2	3	1	31	0.0777143	0.834	1.537	0.65	0.973
															1	iku2	3	1	32	0.0737348	0.842	1.554	0.643	0.975
															1	iku2	3	2	1	0.0711345	0.818	1.497	0.668	0.968
															1	iku2	3	2	2	0.0783022	0.846	1.588	0.63	0.978
															1	iku2	3	2	3	0.0784831	0.836	1.597	0.626	0.972
															1	iku2	3	2	4	0.0809703	0.842	1.552	0.644	0.977
															1	iku2	3	2	5	0.0871657	0.801	1.727	0.579	0.973
															1	iku2	3	2	6	0.086917	0.833	1.538	0.65	0.972
															1	iku2	3	2	7	0.0716998	0.846	1.493	0.67	0.972
															1	iku2	3	2	8	0.0749784	0.812	1.654	0.605	0.972
															1	iku2	3	2	9	0.0855151	0.869	1.388	0.72	0.974
															1	iku2	3	2	10	0.0834801	0.835	1.549	0.645	0.974
															1	iku2	3	2	11	0.0666123	0.798	1.702	0.588	0.96
															1	iku2	3	2	12	0.0685116	0.838	1.524	0.656	0.97
															1	iku2	3	2	13	0.070931	0.835	1.508	0.663	0.968
															1	iku2	3	2	14	0.0819426	0.828	1.562	0.64	0.97
															1	iku2	3	2	15	0.0882963	0.858	1.473	0.679	0.977
															1	iku2	3	2	16	0.0694613	0.828	1.61	0.621	0.972
															1	iku2	3	2	17	0.0780761	0.822	1.675	0.597	0.974
															1	iku2	3	2	18	0.0774656	0.837	1.551	0.645	0.973
															1	iku2	3	2	19	0.0791162	0.862	1.421	0.704	0.974
															1	iku2	3	2	20	0.149595	0.636	1.91	0.524	0.886
															1	iku2	3	2	21	0.0857639	0.824	1.649	0.606	0.975
															1	iku2	3	2	22	0.0736217	0.859	1.415	0.707	0.971
															1	iku2	3	2	23	0.0850629	0.836	1.587	0.63	0.975
															1	iku2	3	2	24	0.072265	0.816	1.603	0.624	0.97
															1	iku2	3	2	25	0.0716093	0.836	1.615	0.619	0.974
															1	iku2	3	2	26	0.0715415	0.843	1.608	0.622	0.977
															1	iku2	3	2	27	0.0779856	0.852	1.454	0.688	0.976
															1	iku2	3	2	28	0.0641929	0.825	1.69	0.592	0.974
															1	iku2	3	2	29	0.0722876	0.651	2.091	0.478	0.955
															1	iku2	3	2	30	0.079071	0.828	1.646	0.607	0.977
															1	iku2	3	2	31	0.0600098	0.796	1.723	0.58	0.97
															1	iku2	3	2	32	0.0850629	0.812	1.653	0.605	0.973
															1	iku2	3	3	1	0.0766516	0.828	1.638	0.611	0.975
															1	iku2	3	3	2	0.0740739	0.832	1.67	0.599	0.978
															1	iku2	3	3	3	0.0634467	0.835	1.624	0.616	0.973
															1	iku2	3	3	4	0.0700039	0.829	1.513	0.661	0.969
															1	iku2	3	3	5	0.0658435	0.829	1.576	0.635	0.971
															1	iku2	3	3	6	0.0794328	0.837	1.53	0.653	0.974
															1	iku2	3	3	7	0.0648712	0.822	1.68	0.595	0.971
															1	iku2	3	3	8	0.0657983	0.816	1.72	0.582	0.973
															1	iku2	3	3	9	0.0675619	0.817	1.688	0.593	0.972
															1	iku2	3	3	10	0.0681272	0.89	1.175	0.851	0.972
															1	iku2	3	3	11	0.0685568	0.831	1.523	0.656	0.966
															1	iku2	3	3	12	0.0850403	0.864	1.41	0.709	0.975
															1	iku2	3	3	13	0.0795458	0.838	1.599	0.626	0.975
															1	iku2	3	3	14	0.0673132	0.825	1.617	0.618	0.974
															1	iku2	3	3	15	0.0759733	0.869	1.403	0.713	0.977
															1	iku2	3	3	16	0.076742	0.818	1.577	0.634	0.969
															1	iku2	3	3	17	0.0476416	0.796	1.774	0.564	0.967
															1	iku2	3	3	18	0.0732373	0.841	1.52	0.658	0.973
															1	iku2	3	3	19	0.0601681	0.813	1.735	0.576	0.973
															1	iku2	3	3	20	0.0777595	0.809	1.672	0.598	0.967
															1	iku2	3	3	21	0.0678107	0.831	1.661	0.602	0.975
															1	iku2	3	3	22	0.0825757	0.798	1.723	0.58	0.972
															1	iku2	3	3	23	0.0780083	0.849	1.517	0.659	0.977
															1	iku2	3	3	24	0.0748879	0.816	1.712	0.584	0.974
															1	iku2	3	3	25	0.0770586	0.849	1.49	0.671	0.974
															1	iku2	3	3	26	0.0783248	0.799	1.753	0.57	0.97
															1	ap2-6	1	1	1	0.1242027	0.826	1.125	0.889	0.962
															1	ap2-6	1	1	2	0.1640434	0.853	1.278	0.783	0.972
															1	ap2-6	1	1	3	0.1424499	0.88	1.008	0.992	0.977
															1	ap2-6	1	1	4	0.1289963	0.865	1.017	0.983	0.971
															1	ap2-6	1	2	1	0.1252202	0.823	1.47	0.68	0.971
															1	ap2-6	1	2	2	0.1448692	0.783	1.318	0.759	0.951
															1	ap2-6	1	2	3	0.1299233	0.741	1.021	0.979	0.94
															1	ap2-6	1	2	4	0.1195222	0.876	1.261	0.793	0.976
															1	ap2-6	1	2	5	0.1448014	0.804	1.138	0.879	0.961
															1	ap2-6	1	3	1	0.1758464	0.76	1.747	0.573	0.964
															1	ap2-6	1	3	2	0.1358926	0.865	1.205	0.83	0.978
															1	ap2-6	1	3	3	0.1389451	0.826	1.078	0.928	0.955
															1	ap2-6	1	3	4	0.1250619	0.82	1.155	0.866	0.955
															1	ap2-6	1	3	5	0.1258533	0.873	1.042	0.96	0.974
															1	ap2-6	1	3	6	0.1180977	0.821	1.547	0.646	0.975
															1	ap2-6	1	3	7	0.1308504	0.837	1.155	0.866	0.964
															1	ap2-6	2	1	1	0.1109526	0.864	1.053	0.95	0.966
															1	ap2-6	2	1	2	0.1344229	0.841	1.282	0.78	0.97
															1	ap2-6	2	1	3	0.0982226	0.893	1.083	0.923	0.978
															1	ap2-6	2	1	4	0.1887574	0.871	1.027	0.974	0.972
															1	ap2-6	2	1	5	0.1192283	0.873	1.163	0.86	0.972
															1	ap2-6	2	2	1	0.0712701	0.806	1.132	0.883	0.958
															1	ap2-6	2	2	2	0.0894269	0.87	1.328	0.753	0.975
															1	ap2-6	2	2	3	0.1508612	0.848	1.114	0.898	0.965
															1	ap2-6	2	2	4	0.1715277	0.808	1.102	0.908	0.949
															1	ap2-6	2	2	5	0.1678421	0.812	1.548	0.646	0.969
															1	ap2-6	2	2	6	0.1143895	0.838	1.097	0.912	0.952
															1	ap2-6	2	2	7	0.1408671	0.704	1.139	0.878	0.907
															1	ap2-6	2	2	8	0.1557678	0.792	1.539	0.65	0.963
															1	ap2-6	2	2	9	0.1387642	0.844	1.332	0.751	0.967
															1	ap2-6	2	2	10	0.1173515	0.842	1.267	0.789	0.967
															1	ap2-6	2	2	11	0.1180299	0.852	1.39	0.719	0.975
															1	ap2-6	2	2	12	0.1081262	0.812	1.49	0.671	0.959
															1	ap2-6	2	2	13	0.1391939	0.782	1.375	0.727	0.951
															1	ap2-6	2	2	14	0.1223712	0.879	1.169	0.855	0.974
															1	ap2-6	2	2	15	0.1986158	0.845	1.319	0.758	0.974
															1	ap2-6	2	2	16	0.138199	0.838	1.031	0.97	0.959
															1	ap2-6	2	2	17	0.230113	0.897	1.243	0.804	0.97
															1	ap2-6	2	2	18	0.1790346	0.911	1.365	0.732	0.983
															1	ap2-6	2	2	19	0.1583454	0.933	1.254	0.798	0.983
															1	ap2-6	2	2	20	0.1553156	0.831	1.093	0.915	0.945
															1	ap2-6	2	3	1	0.1788311	0.82	1.383	0.723	0.967
															1	ap2-6	2	3	2	0.1405957	0.847	1.438	0.696	0.976
															1	ap2-6	2	3	3	0.1219416	0.832	1.366	0.732	0.958
															1	ap2-6	2	3	4	0.1053677	0.829	1.386	0.722	0.966
															1	ap2-6	2	3	5	0.1010037	0.863	1.162	0.861	0.971
															1	ap2-6	2	3	6	0.1383799	0.814	1.003	0.997	0.956
															1	ap2-6	2	3	7	0.1097542	0.79	1.693	0.591	0.968
															1	ap2-6	2	3	8	0.1709398	0.855	1.219	0.821	0.97
															1	ap2-6	2	3	9	0.1596569	0.836	1.285	0.778	0.961
															1	ap2-6	2	3	10	0.1841221	0.87	1.237	0.809	0.978
															1	ap2-6	2	3	11	0.1339029	0.836	1.172	0.853	0.964
															1	ap2-6	2	3	12	0.1384929	0.826	1.303	0.767	0.97
															1	ap2-6	2	3	13	0.1391939	0.838	1.445	0.692	0.968
															1	ap2-6	2	3	14	0.1337898	0.845	1.252	0.798	0.97
															1	ap2-6	2	3	15	0.1246775	0.848	1.371	0.729	0.973
															1	ap2-6	2	3	16	0.08244	0.857	1.174	0.851	0.967
															1	ap2-6	2	3	17	0.0797719	0.869	1.203	0.831	0.969
															1	ap2-6	2	3	18	0.1499341	0.76	1.47	0.68	0.949
															1	ap2-6	2	3	19	0.1332924	0.891	1.178	0.849	0.981
															1	ap2-6	2	3	20	0.1305112	0.834	1.243	0.804	0.963
															1	ap2-6	2	3	21	0.1824263	0.88	1.126	0.888	0.977
															1	ap2-6	2	3	22	0.1306695	0.863	1.055	0.948	0.971
															1	ap2-6	2	3	23	0.1192057	0.872	1.252	0.799	0.976
															1	ap2-6	2	3	24	0.132207	0.798	1.611	0.621	0.971
															1	ap2-6	2	3	25	0.1511551	0.819	1.304	0.767	0.974
															1	ap2-6	2	3	26	0.1067469	0.782	1.296	0.772	0.951
															1	ap2-6	2	3	27	0.1387642	0.843	1.393	0.718	0.971
															1	ap2-6	2	3	28	0.1140277	0.82	1.395	0.717	0.967
															1	ap2-6	2	3	29	0.2563645	0.611	1.643	0.609	0.861
															1	ap2-6	2	3	30	0.1641339	0.856	1.275	0.785	0.97
															1	ap2-6	2	3	31	0.1743315	0.794	1.106	0.904	0.952
															1	ap2-6	2	3	32	0.1213989	0.728	2.039	0.49	0.96
															1	ap2-6	2	4	1	0.1207658	0.868	1.072	0.933	0.97
															1	ap2-6	2	4	2	0.1346942	0.735	1.559	0.642	0.947
															1	ap2-6	2	4	3	0.1424272	0.685	2.186	0.457	0.955
															1	ap2-6	2	4	4	0.1012525	0.817	1.37	0.73	0.969
															1	ap2-6	2	4	5	0.1050285	0.86	1.146	0.873	0.968
															1	ap2-6	2	4	6	0.1286119	0.655	1.532	0.653	0.914
															1	ap2-6	2	4	7	0.1293354	0.847	1.381	0.724	0.974
															1	ap2-6	2	4	8	0.1173968	0.82	1.506	0.664	0.971
															1	ap2-6	2	4	9	0.1281596	0.826	1.199	0.834	0.961
															1	ap2-6	2	4	10	0.1334054	0.819	1.442	0.694	0.972
															1	ap2-6	2	4	12	0.081106	0.853	1.136	0.88	0.961
															1	ap2-6	2	4	13	0.1184369	0.878	1.243	0.805	0.976
															1	ap2-6	2	4	14	0.1106587	0.816	1.304	0.767	0.963
															1	ap2-6	2	4	15	0.1033101	0.777	1.474	0.678	0.937
															1	ap2-6	2	4	16	0.1149774	0.797	1.448	0.691	0.961
															1	ap2-6	2	4	17	0.170058	0.812	1.43	0.699	0.964
															1	ap2-6	2	4	18	0.1506125	0.853	1.304	0.767	0.974
															1	ap2-6	2	4	19	0.1175324	0.921	1.326	0.754	0.979
															1	ap2-6	2	4	20	0.1367292	0.927	1.201	0.833	0.98
															1	ap2-6	2	4	21	0.2140592	0.764	1.411	0.709	0.922
															1	ap2-6	2	5	1	0.0865779	0.819	1.243	0.805	0.962
															1	ap2-6	2	5	2	0.1045084	0.869	1.292	0.774	0.975
															1	ap2-6	2	5	3	0.125175	0.826	1.237	0.809	0.962
															1	ap2-6	2	5	4	0.0991722	0.827	1.433	0.698	0.965
															1	ap2-6	2	5	5	0.1178038	0.839	1.336	0.748	0.969
															1	ap2-6	2	5	6	0.1540267	0.811	1.363	0.734	0.968
															1	ap2-6	2	5	7	0.1328854	0.833	1.43	0.699	0.972
															1	ap2-6	2	5	8	0.1243158	0.757	1.101	0.908	0.935
															1	ap2-6	2	5	9	0.1221225	0.874	1.055	0.948	0.978
															1	ap2-6	2	5	10	0.1462033	0.83	1.474	0.679	0.961
															1	ap2-6	2	6	1	0.104825	0.844	1.177	0.85	0.965
															1	ap2-6	2	6	2	0.1315513	0.85	1.265	0.79	0.975
															1	ap2-6	2	6	3	0.1151357	0.712	1.457	0.686	0.958
															1	ap2-6	2	6	4	0.2110971	0.875	1.151	0.869	0.979
															1	ap2-6	2	6	5	0.1634103	0.804	1.094	0.914	0.96
															1	ap2-6	2	6	6	0.1298329	0.864	1.236	0.809	0.979
															1	ap2-6	2	6	7	0.1480348	0.821	1.343	0.745	0.968
															1	ap2-6	2	6	8	0.174535	0.816	1.494	0.669	0.974
															1	ap2-6	2	6	9	0.1133494	0.85	1.35	0.741	0.977
															1	ap2-6	2	6	10	0.1277526	0.815	1.263	0.792	0.958
															1	ap2-6	3	1	1	0.1508838	0.847	1.428	0.7	0.974
															1	ap2-6	3	1	2	0.1102969	0.843	1.379	0.725	0.97
															1	ap2-6	3	1	3	0.1413193	0.821	1.314	0.761	0.962
															1	ap2-6	3	1	4	0.1222582	0.799	1.733	0.577	0.976
															1	ap2-6	3	1	5	0.0642833	0.546	2.539	0.394	0.868
															1	ap2-6	3	1	6	0.1365031	0.823	1.419	0.705	0.968
															1	ap2-6	3	1	7	0.1258533	0.742	1.542	0.649	0.955
															1	ap2-6	3	2	1	0.1605387	0.815	1.349	0.741	0.971
															1	ap2-6	3	2	2	0.1553834	0.847	1.32	0.758	0.975
															1	ap2-6	3	2	3	0.187265	0.829	1.297	0.771	0.97
															1	ap2-6	3	2	4	0.1378146	0.848	1.364	0.733	0.97
															1	ap2-6	3	2	5	0.1949302	0.841	1.262	0.793	0.967
															1	ap2-6	3	2	6	0.1097316	0.839	1.396	0.717	0.968
															1	ap2-6	3	2	7	0.1249489	0.89	1.149	0.87	0.979
															1	ap2-6	3	2	8	0.1267804	0.804	1.602	0.624	0.969
															1	ap2-6	3	2	9	0.1322975	0.828	1.294	0.773	0.964
															1	ap2-6	3	2	10	0.1653549	0.852	1.276	0.784	0.97
															1	ap2-6	3	2	11	0.1496176	0.813	1.353	0.739	0.964
															1	ap2-6	3	2	12	0.1677743	0.838	1.206	0.829	0.962
															1	ap2-6	3	2	13	0.1481478	0.847	1.547	0.646	0.96
															1	ap2-6	3	2	14	0.1455702	0.836	1.298	0.771	0.928
															1	ap2-6	3	3	1	0.1117892	0.738	1.825	0.548	0.964
															1	ap2-6	3	3	2	0.1486453	0.857	1.335	0.749	0.974
															1	ap2-6	3	3	3	0.1534615	0.842	1.078	0.928	0.966
															1	ap2-6	3	3	4	0.1500924	0.835	1.409	0.71	0.972
															1	ap2-6	3	3	5	0.1670959	0.845	1.293	0.773	0.974
															1	ap2-6	3	3	6	0.1071992	0.834	1.557	0.642	0.977
															1	ap2-6	3	3	7	0.1217381	0.849	1.37	0.73	0.967
															1	ap2-6	3	3	8	0.1407992	0.77	1.712	0.584	0.962
															1	ap2-6	3	3	9	0.1590238	0.823	1.191	0.84	0.969
															1	ap2-6	3	3	10	0.1652871	0.834	1.536	0.651	0.974
															1	ap2-6	4	1	1	0.1097542	0.846	1.227	0.815	0.976
															1	ap2-6	4	1	2	0.1115631	0.81	1.088	0.919	0.95
															1	ap2-6	4	1	3	0.1411384	0.827	1.169	0.855	0.966
															1	ap2-6	4	1	4	0.1171707	0.825	1.275	0.784	0.966
															1	ap2-6	4	1	5	0.1528057	0.842	1.298	0.77	0.974
															1	ap2-6	4	1	6	0.150929	0.867	1.268	0.789	0.976
															1	ap2-6	4	1	7	0.1164019	0.84	1.544	0.648	0.978
															1	ap2-6	4	1	8	0.1189569	0.859	1.36	0.736	0.972
															1	ap2-6	4	1	9	0.117555	0.812	1.539	0.65	0.973
															1	ap2-6	4	1	10	0.1275944	0.819	1.402	0.713	0.969
															1	ap2-6	4	1	11	0.1156105	0.848	1.303	0.768	0.962
															1	ap2-6	4	1	12	0.1098447	0.804	1.734	0.577	0.974
															1	ap2-6	4	1	13	0.1395556	0.833	1.231	0.812	0.969
															1	ap2-6	4	1	14	0.1057521	0.748	1.152	0.868	0.944
															1	ap2-6	4	1	15	0.1608101	0.866	1.256	0.796	0.974
															1	ap2-6	4	1	16	0.1243158	0.78	1.155	0.866	0.954
															1	ap2-6	4	2	1	0.1207658	0.791	1.309	0.764	0.959
															1	ap2-6	4	2	2	0.1018177	0.786	1.443	0.693	0.964
															1	ap2-6	4	2	3	0.1353274	0.775	1.684	0.594	0.953
															1	ap2-6	4	2	4	0.1253559	0.828	1.571	0.636	0.974
															1	ap2-6	4	2	5	0.1202458	0.814	1.613	0.62	0.978
															1	ap2-6	4	2	6	0.1199744	0.79	1.699	0.589	0.973
															1	ap2-6	4	2	7	0.1147965	0.825	1.355	0.738	0.972
															1	ap2-6	4	2	8	0.188079	0.764	1.776	0.563	0.963
															1	ap2-6	4	2	9	0.1345812	0.884	1.204	0.831	0.978
															1	ap2-6	4	2	10	0.1438291	0.765	1.433	0.698	0.958
															1	ap2-6	4	2	11	0.1443492	0.837	1.348	0.742	0.971
															1	ap2-6	4	2	12	0.1347169	0.827	1.446	0.692	0.98
															1	ap2-6	4	2	13	0.1286797	0.841	1.359	0.736	0.969
															1	ap2-6	4	2	14	0.1568757	0.862	1.178	0.849	0.974
															1	ap2-6	4	2	15	0.1637269	0.808	1.38	0.725	0.961
															1	ap2-6	4	2	16	0.1682265	0.845	1.154	0.867	0.968
															1	ap2-6	4	2	17	0.1188213	0.845	1.213	0.824	0.964
															1	ap2-6	4	2	18	0.1332245	0.828	1.415	0.706	0.972
															1	ap2-6	4	2	19	0.1202005	0.859	1.35	0.741	0.977
															1	ap2-6	4	2	20	0.1218512	0.836	1.341	0.746	0.963
															1	ap2-6	4	2	21	0.1234565	0.781	1.599	0.625	0.959
															1	ap2-6	4	2	22	0.1277979	0.85	1.127	0.887	0.962
															1	ap2-6	4	2	23	0.1110431	0.881	1.156	0.865	0.969
															1	ap2-6	4	2	24	0.1574184	0.918	1.107	0.903	0.97
															1	ap2-6	4	2	25	0.1384025	0.871	1.387	0.721	0.974
															1	ap2-6	4	2	26	0.126803	0.873	1.566	0.639	0.977
															1	ap2-6	4	2	27	0.1094829	0.764	1.36	0.735	0.945
															1	ap2-6	4	2	28	0.1282049	0.883	1.226	0.816	0.979
															1	ap2-6	4	2	29	0.1299007	0.866	1.362	0.734	0.985
															1	ap2-6	4	2	30	0.1421785	0.832	1.263	0.792	0.968
															1	ap2-6	4	2	31	0.1362996	0.843	1.372	0.729	0.952
															1	ap2-6	4	2	32	0.1325462	0.915	1.33	0.752	0.981
															1	ap2-6	4	2	33	0.1233887	0.875	1.277	0.783	0.966
															1	ap2-6	4	2	34	0.1259211	0.86	1.719	0.582	0.981
															1	ap2-6	4	2	35	0.0912583	0.881	1.551	0.645	0.976
															1	ap2-6	4	2	36	0.1282953	0.885	1.225	0.816	0.971
															1	ap2-6	4	3	1	0.1561296	0.853	1.417	0.706	0.979
															1	ap2-6	4	3	2	0.12314	0.824	1.576	0.635	0.973
															1	ap2-6	4	3	3	0.1341968	0.878	1.171	0.854	0.976
															1	ap2-6	4	3	4	0.1041241	0.782	1.723	0.58	0.973
															1	ap2-6	4	3	5	0.1000993	0.821	1.294	0.773	0.959
															1	ap2-6	4	3	6	0.1498889	0.847	1.274	0.785	0.972
															1	ap2-6	4	3	7	0.1181429	0.845	1.158	0.863	0.962
															1	ap2-6	4	3	8	0.1258985	0.818	1.287	0.777	0.965
															1	ap2-6	4	3	9	0.1788085	0.802	1.564	0.639	0.96
															1	ap2-6	4	3	10	0.1403922	0.814	1.144	0.874	0.957
															1	ap2-6	4	3	11	0.1364127	0.89	1.094	0.914	0.978
															1	ap2-6	4	3	12	0.1400757	0.825	1.372	0.729	0.959
															1	ap2-6	4	3	13	0.1291545	0.775	1.516	0.66	0.949
															1	ap2-6	4	3	14	0.1533936	0.798	1.383	0.723	0.954
															1	ap2-6	4	3	15	0.1628903	0.816	1.347	0.742	0.963
															1	ap2-6	4	3	16	0.130466	0.813	1.429	0.7	0.954
															1	ap2-6	4	3	17	0.1530318	0.846	1.245	0.803	0.97
															1	ap2-6	4	3	18	0.1266221	0.797	1.331	0.751	0.957
															1	ap2-6	4	3	19	0.1307825	0.82	1.316	0.76	0.958
															1	ap2-6	4	3	20	0.1327723	0.827	1.371	0.73	0.967
															1	ap2-6	4	3	21	0.1583002	0.825	1.2	0.833	0.96
															1	ap2-6	4	3	22	0.1239766	0.815	1.63	0.613	0.974
															1	ap2-6	4	3	23	0.1043728	0.823	1.556	0.643	0.971
															1	ap2-6	4	3	24	0.1290867	0.851	1.258	0.795	0.971
															1	ap2-6	4	3	25	0.1558808	0.862	1.139	0.878	0.973
															1	ap2-6	4	3	26	0.1049381	0.834	1.406	0.711	0.967
															1	ap2-6	4	3	27	0.1341742	0.785	1.565	0.639	0.964
															1	ap2-6	4	3	28	0.1406636	0.835	1.251	0.799	0.957
															1	ap2-6	4	3	29	0.1297424	0.807	1.547	0.646	0.973
															1	ap2-6	4	3	30	0.203839	0.823	1.342	0.745	0.975
															1	ap2-6	4	3	31	0.1554512	0.849	1.11	0.901	0.97
															1	ap2-6	4	3	32	0.1355535	0.874	1.214	0.824	0.975
															1	ap2-6	4	3	33	0.1207658	0.839	1.279	0.782	0.975
															1	ap2-6	4	3	34	0.1538232	0.822	1.205	0.83	0.963
															1	ap2-6	4	3	35	0.1461581	0.841	1.503	0.665	0.978
															1	ap2-6	4	3	36	0.1237279	0.846	1.405	0.712	0.976
															1	ap2-6	4	3	37	0.1207658	0.781	1.741	0.575	0.966
															1	ap2-6	4	3	38	0.1466555	0.789	1.117	0.895	0.957
															1	ap2-6	4	3	39	0.1294033	0.88	1.153	0.867	0.975
															1	ap2-6	4	3	40	0.1190022	0.864	1.254	0.797	0.979
															1	ap2-6	4	3	41	0.1446431	0.864	1.201	0.833	0.972
															1	ap2-6	4	4	1	0.1502959	0.857	1.383	0.723	0.974
															1	ap2-6	4	4	2	0.1229591	0.895	1.084	0.923	0.978
															1	ap2-6	4	4	3	0.1218285	0.86	1.268	0.789	0.973
															1	ap2-6	4	4	4	0.1244288	0.854	1.173	0.853	0.967
															1	ap2-6	4	4	5	0.1097768	0.848	1.339	0.747	0.975
															1	ap2-6	4	4	6	0.1343325	0.877	1.236	0.809	0.977
															1	ap2-6	4	4	7	0.1208789	0.785	1.648	0.607	0.973
															1	ap2-6	4	4	8	0.1332924	0.864	1.174	0.852	0.973
															1	ap2-6	4	4	9	0.1200197	0.88	1.117	0.896	0.973
															1	ap2-6	4	4	10	0.1176907	0.789	1.6	0.625	0.958
															1	ap2-6	4	4	11	0.120698	0.848	1.455	0.687	0.974
															1	ap2-6	4	4	12	0.1345134	0.771	1.583	0.632	0.965
															1	ap2-6	4	4	13	0.1367519	0.791	1.568	0.638	0.963
															1	ap2-6	4	4	14	0.1519917	0.806	1.166	0.858	0.947
															1	ap2-6	4	4	15	0.0972729	0.778	1.619	0.618	0.963
															1	ap2-6	4	4	16	0.1180299	0.84	1.407	0.711	0.972
															1	ap2-6	4	4	17	0.1152939	0.852	1.392	0.718	0.972
															1	ap2-6	4	4	18	0.1607648	0.865	1.185	0.844	0.975
															1	ap2-6	4	4	19	0.1154522	0.842	1.367	0.731	0.965
															1	ap2-6	4	4	20	0.1258759	0.786	1.402	0.713	0.956
															1	ap2-6	4	4	21	0.1698771	0.88	1.017	0.983	0.96
															1	ap2-6	5	1	1	0.1267804	0.9	1.049	0.953	0.982
															1	ap2-6	5	1	2	0.1360509	0.858	1.253	0.798	0.977
															1	ap2-6	5	1	3	0.11959	0.851	1.141	0.877	0.971
															1	ap2-6	5	1	4	0.1015464	0.749	1.246	0.803	0.927
															1	ap2-6	5	1	5	0.1176681	0.866	1.358	0.737	0.977
															1	ap2-6	5	2	1	0.1085106	0.814	1.378	0.726	0.969
															1	ap2-6	5	2	2	0.1202005	0.839	1.13	0.885	0.963
															1	ap2-6	5	2	3	0.1085106	0.845	1.352	0.74	0.973
															1	ap2-6	5	2	4	0.0983808	0.806	1.237	0.808	0.948
															1	ap2-6	5	2	5	0.171392	0.817	1.281	0.781	0.963
															1	ap2-6	5	2	6	0.1182786	0.791	1.689	0.592	0.967
															1	ap2-6	5	2	7	0.1136885	0.862	1.356	0.738	0.973
															1	ap2-6	5	2	8	0.0972503	0.839	1.131	0.884	0.962
															1	ap2-6	5	2	9	0.1310765	0.798	1.264	0.791	0.96
															1	ap2-6	5	2	10	0.134242	0.802	1.692	0.591	0.961
															1	ap2-6	5	2	11	0.1123545	0.872	1.217	0.822	0.969
															1	ap2-6	5	2	12	0.1396913	0.865	1.224	0.817	0.974
															1	ap2-6	5	2	13	0.1201553	0.792	1.256	0.796	0.954
															1	ap2-6	5	3	1	0.1571471	0.816	1.458	0.686	0.975
															1	ap2-6	5	3	2	0.1609909	0.848	1.314	0.761	0.976
															1	ap2-6	5	3	3	0.1470173	0.784	1.336	0.749	0.955
															1	ap2-6	5	3	4	0.1218738	0.888	1.102	0.907	0.978
															1	ap2-6	5	3	5	0.1035362	0.796	1.337	0.748	0.948
															1	ap2-6	5	3	6	0.1496176	0.87	1.406	0.711	0.982
															1	ap2-6	5	3	7	0.1225521	0.84	1.405	0.712	0.976
															1	ap2-6	5	3	8	0.1105908	0.813	1.433	0.698	0.965
															1	ap2-6	5	3	9	0.1917194	0.828	1.177	0.849	0.971
															1	ap2-6	5	3	10	0.1661689	0.848	1.104	0.906	0.969
															1	ap2-6	5	3	11	0.1347847	0.849	1.119	0.894	0.968
															1	ap2-6	5	3	12	0.1271874	0.809	1.627	0.615	0.974
															1	ap2-6	5	3	13	0.1370232	0.846	1.309	0.764	0.969
															1	ap2-6	5	3	14	0.1499341	0.82	1.11	0.901	0.962
															1	ap2-6	5	3	15	0.1273456	0.849	1.304	0.767	0.975
															1	ap2-6	5	3	16	0.1510421	0.79	1.584	0.631	0.964
															1	ap2-6	5	3	17	0.0841585	0.843	1.44	0.694	0.973
															1	ap2-6	5	3	18	0.1852074	0.849	1.304	0.767	0.974
															1	ap2-6	5	3	19	0.1689727	0.888	1.131	0.884	0.98
															1	ap2-6	5	3	20	0.1221903	0.817	1.566	0.639	0.967
															1	ap2-6	5	4	1	0.1231174	0.842	1.374	0.728	0.974
															1	ap2-6	5	4	2	0.146045	0.841	1.514	0.66	0.98
															1	ap2-6	5	4	3	0.1656941	0.848	1.379	0.725	0.978
															1	ap2-6	5	4	4	0.0969563	0.796	1.385	0.722	0.962
															1	ap2-6	5	4	5	0.1146834	0.803	1.317	0.759	0.955
															1	ap2-6	5	4	6	0.1824263	0.869	1.217	0.822	0.975
															1	ap2-6	5	4	7	0.1425855	0.867	1.285	0.778	0.979
															1	ap2-6	5	4	8	0.1238861	0.833	1.265	0.79	0.973
															1	ap2-6	5	4	9	0.1696962	0.833	1.254	0.797	0.963
															1	ap2-6	5	4	10	0.1515847	0.815	1.252	0.799	0.97
															1	ap2-6	5	4	11	0.1926917	0.849	1.161	0.862	0.971
															1	ap2-6	5	4	12	0.1088724	0.748	1.529	0.654	0.945
															1	ap2-6	5	4	13	0.1410254	0.765	1.152	0.868	0.937
															1	ap2-6	5	4	14	0.132501	0.862	1.375	0.727	0.979
															1	ap2-6	5	4	15	0.1548181	0.814	1.619	0.618	0.972
															1	ap2-6	5	4	16	0.1166054	0.835	1.156	0.865	0.964
															1	ap2-6	5	4	17	0.1289963	0.847	1.416	0.706	0.975
															1	ap2-6	6	1	1	0.125288	0.878	1.105	0.905	0.973
															1	ap2-6	6	1	2	0.1323427	0.821	1.535	0.652	0.971
															1	ap2-6	6	1	3	0.1031292	0.804	1.667	0.6	0.972
															1	ap2-6	6	1	4	0.1274361	0.811	1.088	0.919	0.96
															1	ap2-6	6	1	5	0.1051189	0.867	1.304	0.767	0.974
															1	ap2-6	6	1	6	0.1195674	0.877	1.085	0.921	0.978
															1	ap2-6	6	1	7	0.0868718	0.84	1.475	0.678	0.967
															1	ap2-6	6	1	8	0.1696736	0.81	1.635	0.612	0.977
															1	ap2-6	6	1	9	0.1934831	0.828	1.372	0.729	0.968
															1	ap2-6	6	2	1	0.1220999	0.864	1.14	0.877	0.973
															1	ap2-6	6	2	2	0.0998053	0.771	1.094	0.914	0.937
															1	ap2-6	6	2	3	0.1233661	0.793	1.511	0.662	0.949
															1	ap2-6	6	2	4	0.1242027	0.851	1.385	0.722	0.977
															1	ap2-6	6	2	5	0.1154748	0.851	1.149	0.87	0.963
															1	ap2-6	6	2	6	0.0696195	0.704	1.668	0.599	0.932
															1	ap2-6	6	2	7	0.0889068	0.787	1.686	0.593	0.962
															1	ap2-6	6	2	8	0.1108396	0.859	1.306	0.766	0.976
															1	ap2-6	7	1	1	0.1116988	0.801	1.074	0.931	0.956
															1	ap2-6	7	1	2	0.1089854	0.823	1.419	0.705	0.969
															1	ap2-6	7	1	3	0.145118	0.84	1.033	0.968	0.971
															1	ap2-6	7	1	4	0.129245	0.862	1.406	0.711	0.976
															1	ap2-6	7	1	5	0.1116309	0.824	1.505	0.664	0.964
															1	ap2-6	7	1	6	0.141455	0.814	1.076	0.93	0.957
															1	ap2-6	7	1	7	0.1589107	0.825	1.302	0.768	0.967
															1	ap2-6	7	1	8	0.1943423	0.831	1.161	0.862	0.966
															1	ap2-6	7	1	9	0.1139599	0.831	1.065	0.939	0.967
															1	ap2-6	7	1	10	0.1610588	0.823	1.361	0.735	0.97
															1	ap2-6	7	1	11	0.1608553	0.871	1.237	0.808	0.976
															1	ap2-6	7	2	1	0.1292676	0.851	1.327	0.754	0.976
															1	ap2-6	7	2	2	0.1358022	0.771	1.27	0.787	0.942
															1	ap2-6	7	2	3	0.1412062	0.737	1.449	0.69	0.942
															1	ap2-6	7	2	4	0.1390582	0.761	1.923	0.52	0.978
															1	ap2-6	7	2	5	0.1892322	0.825	1.253	0.798	0.959
															1	ap2-6	7	2	6	0.1155653	0.747	1.575	0.635	0.942
															1	ap2-6	7	2	7	0.1349882	0.837	1.549	0.645	0.978
															1	ap2-6	7	2	8	0.2008543	0.817	1.213	0.824	0.962
															1	ap2-6	7	2	9	0.1039884	0.738	1.153	0.867	0.937
															1	ap2-6	7	2	10	0.1509742	0.846	1.131	0.884	0.971
															1	ap2-6	7	2	11	0.1267125	0.835	1.249	0.801	0.966
															1	ap2-6	7	2	12	0.1617145	0.841	1.14	0.877	0.964
															1	ap2-6	7	2	13	0.1381311	0.863	1.15	0.869	0.971
															1	ap2-6	7	2	14	0.1561522	0.831	1.574	0.635	0.973
															1	ap2-6	7	2	15	0.1467686	0.824	1.202	0.832	0.959
															1	ap2-6	7	2	16	0.1452988	0.81	1.258	0.795	0.959
															1	ap2-6	7	2	17	0.1309634	0.829	1.172	0.853	0.954
															1	ap2-6	7	2	18	0.1226652	0.803	1.067	0.937	0.948
															1	ap2-6	7	2	19	0.1242027	0.752	1.892	0.529	0.969
															1	ap2-6	7	3	1	0.1675482	0.832	1.269	0.788	0.969
															1	ap2-6	7	3	2	0.1368649	0.881	1.102	0.907	0.976
															1	ap2-6	7	3	3	0.1505898	0.814	1.437	0.696	0.971
															1	ap2-6	7	3	4	0.1294485	0.77	1.806	0.554	0.974
															1	ap2-6	7	3	5	0.1109752	0.813	1.453	0.688	0.967
															1	ap2-6	7	3	6	0.0970016	0.853	1.354	0.739	0.971
															1	ap2-6	7	3	7	0.1345812	0.86	1.127	0.888	0.973
															1	ap2-6	7	3	8	0.1303981	0.836	1.202	0.832	0.957
															1	ap2-6	7	3	9	0.1375206	0.818	1.589	0.629	0.969
															1	ap2-6	7	3	10	0.1249489	0.836	1.1	0.909	0.958
															1	ap2-6	7	3	11	0.1640887	0.812	1.217	0.822	0.958
															1	ap2-6	7	3	12	0.1445527	0.845	1.428	0.7	0.978
															1	ap2-6	7	3	13	0.1241123	0.846	1.329	0.752	0.972
															1	ap2-6	7	3	14	0.1454797	0.859	1.247	0.802	0.975
															1	ap2-6	7	3	15	0.2295025	0.877	1.263	0.792	0.982
															1	ap2-6	7	3	16	0.1512682	0.851	1.185	0.844	0.973
															1	ap2-6	7	3	17	0.118776	0.785	1.807	0.553	0.973
															1	ap2-6	7	3	18	0.1387416	0.804	1.56	0.641	0.969
															1	ap2-6	7	3	19	0.1643826	0.845	1.397	0.716	0.971
															1	ap2-6	7	3	20	0.1403922	0.804	1.263	0.792	0.96
															1	ap2-6	7	3	21	0.1768639	0.848	1.15	0.87	0.966
															1	ap2-6	7	4	1	0.1322296	0.841	1.286	0.778	0.977
															1	ap2-6	7	4	2	0.1625511	0.84	1.118	0.895	0.96
															1	ap2-6	7	4	3	0.2103962	0.726	1.58	0.633	0.938
															1	ap2-6	7	4	4	0.1267351	0.812	1.366	0.732	0.965
															1	ap2-6	7	4	5	0.1590916	0.772	1.231	0.812	0.935
															1	ap2-6	7	4	6	0.136684	0.852	1.075	0.93	0.97
															1	ap2-6	7	4	7	0.1231174	0.828	1.161	0.861	0.964
															1	ap2-6	7	4	8	0.1604935	0.788	1.814	0.551	0.979
															1	ap2-6	7	4	9	0.115	0.85	1.29	0.775	0.973
															1	ap2-6	7	4	10	0.1093924	0.858	1.124	0.89	0.973
															1	ap2-6	7	4	11	0.1038979	0.845	1.166	0.858	0.961
															1	ap2-6	7	4	12	0.1392165	0.808	1.192	0.839	0.962
															1	ap2-6	7	4	13	0.1444396	0.856	1.204	0.831	0.967
															1	ap2-6	7	4	14	0.1417037	0.819	1.558	0.642	0.977
															1	ap2-6	7	4	15	0.166395	0.857	1.113	0.899	0.97
															1	ap2-6	7	4	16	0.099014	0.858	1.352	0.74	0.972
															1	ap2-6	7	4	17	0.0982904	0.878	1.311	0.763	0.977
															1	ap2-6	7	4	18	0.1632521	0.861	1.239	0.807	0.949
															1	ap2-6	7	4	19	0.167729	0.893	1.323	0.756	0.97
															1	ap2-6	7	5	1	0.1298329	0.847	1.246	0.802	0.97
															1	ap2-6	7	5	2	0.1532806	0.785	1.821	0.549	0.975
															1	ap2-6	7	5	3	0.1255368	0.831	1.467	0.682	0.973
															1	ap2-6	7	5	4	0.16436	0.863	1.238	0.808	0.973
															1	ap2-6	7	5	5	0.1264864	0.757	1.372	0.729	0.924
															1	ap2-6	7	5	6	0.1039658	0.827	1.374	0.728	0.965
															1	ap2-6	7	5	7	0.1455702	0.752	1.368	0.731	0.938
															1	ap2-6	7	5	8	0.1129876	0.86	1.244	0.804	0.973
															1	ap2-6	7	5	9	0.1175777	0.777	1.505	0.664	0.972
															1	ap2-6	7	5	10	0.1175324	0.863	1.395	0.717	0.977
															1	ap2-6	7	5	11	0.166508	0.817	1.421	0.704	0.968
															1	ap2-6	7	5	12	0.2066653	0.854	1.024	0.977	0.969
															1	ap2-6	7	5	13	0.1217155	0.799	1.29	0.775	0.951
															1	ap2-6	7	5	14	0.1591368	0.851	1.111	0.9	0.967
															2	Col-0	1	1	1	0.121	0.817	1.680	0.595	0.982
															2	Col-0	1	1	2	0.138	0.850	1.479	0.676	0.983
															2	Col-0	1	1	3	0.120	0.827	1.554	0.644	0.982
															2	Col-0	1	1	4	0.127	0.814	1.672	0.598	0.980
															2	Col-0	1	1	5	0.142	0.814	1.651	0.606	0.978
															2	Col-0	1	1	6	0.121	0.831	1.639	0.610	0.983
															2	Col-0	1	1	7	0.130	0.806	1.707	0.586	0.980
															2	Col-0	1	1	8	0.123	0.823	1.623	0.616	0.981
															2	Col-0	1	1	9	0.125	0.823	1.617	0.618	0.982
															2	Col-0	1	1	10	0.122	0.810	1.695	0.590	0.982
															2	Col-0	1	1	11	0.118	0.806	1.709	0.585	0.982
															2	Col-0	1	1	12	0.121	0.813	1.684	0.594	0.981
															2	Col-0	1	1	13	0.143	0.835	1.567	0.638	0.981
															2	Col-0	1	1	14	0.136	0.816	1.674	0.597	0.980
															2	Col-0	1	1	15	0.126	0.813	1.671	0.599	0.979
															2	Col-0	1	1	16	0.116	0.828	1.601	0.625	0.982
															2	Col-0	1	1	17	0.129	0.824	1.610	0.621	0.979
															2	Col-0	1	1	18	0.128	0.818	1.649	0.607	0.981
															2	Col-0	1	2	19	0.110	0.791	1.776	0.563	0.978
															2	Col-0	1	2	20	0.120	0.839	1.545	0.647	0.981
															2	Col-0	1	2	21	0.136	0.830	1.588	0.630	0.982
															2	Col-0	1	2	22	0.122	0.800	1.717	0.582	0.977
															2	Col-0	1	2	23	0.155	0.824	1.570	0.637	0.981
															2	Col-0	1	2	24	0.139	0.825	1.655	0.604	0.980
															2	Col-0	1	2	25	0.131	0.839	1.545	0.647	0.981
															2	Col-0	1	2	26	0.131	0.811	1.700	0.588	0.981
															2	Col-0	1	2	27	0.140	0.819	1.628	0.614	0.982
															2	Col-0	1	2	28	0.126	0.821	1.657	0.604	0.982
															2	Col-0	1	2	29	0.123	0.829	1.577	0.634	0.980
															2	Col-0	1	2	30	0.130	0.825	1.641	0.610	0.981
															2	Col-0	1	2	31	0.105	0.782	1.766	0.566	0.978
															2	Col-0	1	2	32	0.124	0.821	1.681	0.595	0.983
															2	Col-0	1	2	33	0.089	0.773	1.886	0.530	0.975
															2	Col-0	1	2	34	0.124	0.814	1.714	0.583	0.982
															2	Col-0	1	2	35	0.118	0.833	1.545	0.647	0.982
															2	Col-0	1	2	36	0.131	0.819	1.632	0.613	0.980
															2	Col-0	1	2	37	0.092	0.768	1.834	0.545	0.971
															2	Col-0	1	2	38	0.139	0.824	1.641	0.609	0.985
															2	Col-0	1	2	39	0.123	0.840	1.601	0.625	0.982
															2	Col-0	1	2	40	0.138	0.864	1.426	0.701	0.983
															2	Col-0	1	2	41	0.088	0.827	1.581	0.633	0.978
															2	Col-0	1	2	42	0.128	0.806	1.729	0.578	0.981
															2	Col-0	1	2	43	0.124	0.790	1.748	0.572	0.979
															2	Col-0	1	3	44	0.127	0.827	1.618	0.618	0.982
															2	Col-0	1	3	45	0.116	0.822	1.611	0.621	0.981
															2	Col-0	1	3	46	0.142	0.816	1.621	0.617	0.979
															2	Col-0	1	3	47	0.116	0.826	1.665	0.600	0.983
															2	Col-0	1	3	48	0.131	0.818	1.689	0.592	0.982
															2	Col-0	1	3	49	0.132	0.807	1.749	0.572	0.981
															2	Col-0	1	3	50	0.120	0.816	1.640	0.610	0.976
															2	Col-0	1	3	51	0.121	0.822	1.612	0.620	0.980
															2	Col-0	1	3	52	0.121	0.818	1.688	0.592	0.983
															2	Col-0	1	3	53	0.118	0.806	1.708	0.586	0.979
															2	Col-0	1	3	54	0.130	0.810	1.653	0.605	0.979
															2	Col-0	1	3	55	0.120	0.811	1.679	0.596	0.979
															2	Col-0	1	3	56	0.115	0.818	1.620	0.617	0.979
															2	Col-0	1	3	57	0.124	0.828	1.575	0.635	0.980
															2	Col-0	1	3	58	0.125	0.817	1.642	0.609	0.981
															2	Col-0	1	3	59	0.143	0.866	1.383	0.723	0.984
															2	Col-0	1	3	60	0.127	0.822	1.654	0.605	0.981
															2	iku2	1	1	1	0.117	0.835	1.541	0.649	0.980
															2	iku2	1	1	2	0.093	0.851	1.471	0.680	0.980
															2	iku2	1	1	3	0.089	0.854	1.399	0.715	0.980
															2	iku2	1	1	4	0.095	0.845	1.506	0.664	0.979
															2	iku2	1	1	5	0.079	0.847	1.550	0.645	0.977
															2	iku2	1	1	6	0.093	0.860	1.357	0.737	0.978
															2	iku2	1	1	7	0.095	0.842	1.525	0.656	0.978
															2	iku2	1	1	8	0.088	0.840	1.506	0.664	0.979
															2	iku2	1	1	9	0.098	0.866	1.428	0.700	0.983
															2	iku2	1	1	10	0.089	0.826	1.572	0.636	0.977
															2	iku2	1	1	11	0.095	0.842	1.547	0.647	0.980
															2	iku2	1	1	12	0.088	0.815	1.630	0.614	0.977
															2	iku2	1	1	13	0.089	0.855	1.518	0.659	0.981
															2	iku2	1	1	14	0.130	0.843	1.450	0.690	0.977
															2	iku2	1	1	15	0.077	0.831	1.516	0.660	0.974
															2	iku2	1	1	16	0.113	0.833	1.553	0.644	0.980
															2	iku2	1	1	17	0.076	0.861	1.381	0.724	0.978
															2	iku2	1	1	18	0.089	0.851	1.399	0.715	0.977
															2	iku2	1	1	19	0.093	0.844	1.544	0.647	0.980
															2	iku2	1	1	20	0.109	0.836	1.510	0.662	0.979
															2	iku2	1	1	21	0.100	0.836	1.536	0.651	0.979
															2	iku2	1	1	22	0.090	0.855	1.495	0.669	0.980
															2	iku2	1	1	23	0.094	0.850	1.517	0.659	0.981
															2	iku2	1	1	24	0.091	0.844	1.492	0.670	0.978
															2	iku2	1	1	25	0.086	0.858	1.446	0.692	0.977
															2	iku2	1	1	26	0.098	0.836	1.542	0.648	0.980
															2	iku2	1	1	27	0.100	0.869	1.313	0.762	0.980
															2	iku2	1	1	28	0.073	0.814	1.663	0.601	0.979
															2	iku2	1	1	29	0.091	0.840	1.528	0.655	0.977
															2	iku2	1	1	30	0.096	0.846	1.502	0.666	0.979
															2	iku2	1	1	31	0.097	0.834	1.492	0.670	0.977
															2	iku2	1	1	32	0.074	0.816	1.654	0.605	0.976
															2	iku2	1	1	33	0.081	0.864	1.397	0.716	0.979
															2	iku2	1	1	34	0.092	0.847	1.492	0.670	0.980
															2	iku2	1	1	35	0.086	0.849	1.421	0.704	0.975
															2	iku2	1	2	36	0.100	0.829	1.603	0.624	0.980
															2	iku2	1	2	37	0.091	0.850	1.453	0.688	0.978
															2	iku2	1	2	38	0.098	0.832	1.574	0.635	0.978
															2	iku2	1	2	39	0.088	0.847	1.527	0.655	0.981
															2	iku2	1	2	40	0.094	0.841	1.556	0.643	0.979
															2	iku2	1	2	41	0.083	0.832	1.547	0.646	0.977
															2	iku2	1	2	42	0.088	0.855	1.401	0.714	0.975
															2	iku2	1	2	43	0.092	0.849	1.472	0.679	0.978
															2	iku2	1	2	44	0.091	0.847	1.539	0.650	0.980
															2	iku2	1	2	45	0.082	0.840	1.516	0.660	0.979
															2	iku2	1	2	46	0.094	0.854	1.521	0.658	0.983
															2	iku2	1	2	47	0.091	0.852	1.447	0.691	0.978
															2	iku2	1	2	48	0.086	0.849	1.471	0.680	0.980
															2	iku2	1	2	49	0.070	0.829	1.497	0.668	0.974
															2	iku2	1	2	50	0.095	0.847	1.460	0.685	0.979
															2	iku2	1	2	51	0.143	0.834	1.530	0.654	0.981
															2	iku2	1	2	52	0.093	0.863	1.444	0.692	0.980
															2	iku2	1	3	53	0.085	0.845	1.481	0.675	0.979
															2	iku2	1	3	54	0.099	0.834	1.553	0.644	0.978
															2	iku2	1	3	55	0.088	0.847	1.469	0.681	0.979
															2	iku2	1	3	56	0.090	0.838	1.522	0.657	0.977
															2	iku2	1	3	57	0.107	0.817	1.608	0.622	0.978
															2	iku2	1	3	58	0.085	0.859	1.360	0.735	0.977
															2	iku2	1	3	59	0.089	0.824	1.597	0.626	0.979
															2	iku2	1	3	60	0.085	0.850	1.454	0.688	0.977
															2	iku2	1	3	61	0.093	0.852	1.425	0.702	0.978
															2	iku2	1	3	62	0.085	0.825	1.627	0.615	0.977
															2	iku2	1	3	63	0.095	0.848	1.496	0.668	0.980
															2	iku2	1	3	64	0.097	0.873	1.276	0.783	0.978
															2	iku2	1	3	65	0.085	0.843	1.474	0.678	0.976
															2	iku2	1	4	66	0.093	0.838	1.456	0.687	0.978
															2	iku2	1	4	67	0.099	0.842	1.537	0.651	0.980
															2	iku2	1	4	68	0.100	0.850	1.500	0.667	0.982
															2	iku2	1	4	69	0.081	0.880	1.355	0.738	0.980
															2	iku2	1	4	70	0.098	0.833	1.570	0.637	0.977
															2	iku2	1	4	71	0.086	0.848	1.553	0.644	0.979
															2	iku2	1	4	72	0.088	0.867	1.352	0.740	0.975
															2	iku2	1	4	73	0.081	0.875	1.338	0.748	0.977
															2	iku2	1	4	74	0.091	0.836	1.519	0.658	0.978
															2	iku2	1	4	75	0.080	0.864	1.440	0.695	0.979
															2	iku2	1	4	76	0.095	0.809	1.699	0.589	0.979
															2	iku2	1	4	77	0.081	0.895	1.233	0.811	0.980
															2	iku2	1	4	78	0.084	0.820	1.614	0.619	0.980
[truncated: 130 more rows]

## Sheet: Fig.5 and Supp Fig. 14
	Fig. 5c and Supp Fig. 14
[truncated: 2,917 more rows]

## Sheet: Statistical analysis
	Fig. 2c					Fig. 3c								Fig. 4b						Fig. 5c
[truncated: 83 more rows]
